# Supplementary material for: Baseline malarial and nutritional profile of children under seasonal malaria chemoprevention coverage in the health district of Nanoro, Burkina Faso
Source: PLoS One. 2023 Jun 26;18(6):e0287210. doi: 10.1371/journal.pone.0287210 (PMC10292698; doi:10.1371/journal.pone.0287210)
Supplement: S1 Data — (XLSX) [file pone.0287210.s001.xlsx]

## Sheet: Sheet 1
record_id	sexe	Age	poids	taille	temperature	perimetre_brachial	valeur_hemoglobine	resultat_tdr	recherche_form_asexuees	densite_parasitaire	espece_plasmodiale_falciparum	espece_plasmodiale_malaria	recherche_form_sexuees	densite_gametocytaire	enf_dormi_sous_milda	raison_non_sous_milda	j0m2_nbre_personne_partag_milda
SMC-NUT0001	Feminin	2.3	11.64	80	36.1	14.5	10.7	Négatif	Négative				Négative		OUI		3
SMC-NUT0002	Masculin	1.5	10.64	75	36.4	15	8.2	Positif	Positive	382	Oui		Négative		OUI		4
SMC-NUT0003	Feminin	1.8	10.047	80	35.4	16	9.7	Négatif							OUI		4
SMC-NUT0004	Feminin	4.8	18.26	104	36.4	16	10.7	Positif	Positive	296	Oui		Négative		OUI		3
SMC-NUT0005	Feminin	2.8	11.54	95	36.4	17.9	6.5	Négatif	Négative				Négative		OUI		3
SMC-NUT0006	Masculin	4.41667	14.64	100	36.4	16	6.5	Négatif	Négative				Négative		OUI		4
SMC-NUT0007	Masculin	3	13.42	93	36.4	14	11	Négatif	Négative				Négative		OUI		3
SMC-NUT0008	Masculin	1	8.17	70	36.5	14	8.5	Négatif	Négative				Négative		OUI		4
SMC-NUT0009	Masculin	2.9	17.01	103	36.5	16	10.8	Négatif	Négative				Négative		OUI		3
SMC-NUT0010	Masculin	1.2	10.1	74	36.5	16	9.5	Négatif	Négative				Négative		OUI		5
SMC-NUT0011	Feminin	3.33333	10.52	84	35.5	16	9.7	Négatif	Négative				Négative		OUI		3
SMC-NUT0012	Feminin	1.5	9.125	75	35.5	14.5	5.7	Négatif	Négative				Négative		OUI		3
SMC-NUT0013	Masculin	3.83333	14.46	83	35.8	16.5	11.6	Négatif	Négative				Négative		OUI		3
SMC-NUT0014	Masculin	3.33333	10.64	90.3	35.4	15.5	5.5	Négatif	Négative				Négative		OUI		3
SMC-NUT0015	Masculin	3.25	11.33	70.3	35.8	15.9	9.1	Négatif	Négative				Négative		OUI		3
SMC-NUT0016	Feminin	1.3	8.315	70.3	36	14.7	6.2	Négatif	Négative				Négative		OUI		3
SMC-NUT0017	Feminin	2	8.34	70.2	35.8	14.8	8.7	Négatif	Négative				Négative		OUI		4
SMC-NUT0018	Feminin	3.33333	10.61	80.1	35.2	16.8	7.9	Positif	Positive	589	Oui		Négative		OUI		3
SMC-NUT0019	Masculin	4	14.71	90.4	35.6	14.8	9.3	Positif	Positive	1762	Oui		Négative		OUI		2
SMC-NUT0020	Masculin	1.66667	8.652	70.3	35.6	13.5	9.8	Négatif	Négative				Négative		OUI		3
SMC-NUT0021	Feminin	1.8	9.06	66	36.2	16	9.8	Positif	Positive	893	Oui		Négative		OUI		2
SMC-NUT0022	Masculin	3.7	13.092	90	35.5	18	10.7	Positif	Négative				Négative		OUI		2
SMC-NUT0023	Masculin	4	15.042	100.5	36.2	17	10.7	Positif	Positive	726	Oui		Négative		OUI		2
SMC-NUT0024	Feminin	3.1	11.006	90	35.4	17.5	11.3	Négatif	Négative				Négative		OUI		2
SMC-NUT0025	Masculin	1.4	10.08	80	36.4	18	6.8	Négatif	Négative				Négative		NON	a. Je nai pas de MILDA dans ma maison	3
SMC-NUT0026	Feminin	2	8.05	70	35.1	14	11.4	Négatif	Négative				Négative		OUI		3
SMC-NUT0027	Masculin	1.3	8.04	60	35.8	17	7.8	Négatif	Négative				Négative		OUI		3
SMC-NUT0028	Masculin	2.3	10.05	80	35.4	16.5	9	Positif	Positive	1390	Oui		Positive	64	OUI		3
SMC-NUT0029	Feminin	4	13.03	95	35.8	16	11	Négatif	Négative				Négative		OUI		3
SMC-NUT0030	Masculin	2.9	12.034	85	35.5	17	9	Positif	Positive	3681	Oui		Négative		OUI		3
SMC-NUT0031	Feminin	1.9	13.35	92	36.4	15.9	8.3	Négatif	Négative				Négative		NON		2
SMC-NUT0032	Masculin	3.33333	13.079	91	35.5	15.3	10.3	Négatif	Négative				Négative		OUI		3
SMC-NUT0033	Feminin	2.2	10.037	85	36.8	14.4	10.4	Négatif	Négative				Négative		OUI		3
SMC-NUT0034	Feminin	1.6	8.46	72	37.5	13.5	9.2	Négatif	Négative				Négative		OUI		4
SMC-NUT0035	Masculin	3.33333	13.84	97	36.8	15.2	9.6	Positif	Positive	2443	Oui	Oui	Négative		OUI		3
SMC-NUT0036	Masculin	3	12.35	90.5	35.9	14.5	9.4	Positif	Positive	70	Oui		Négative		OUI		3
SMC-NUT0037	Masculin	3.4	11.97	91	35.6	14.5	8.6	Négatif	Négative				Négative		OUI		2
SMC-NUT0038	Masculin	4.41667	13.009	96	36.6	15.2	9.2	Négatif	Négative				Négative		OUI		3
SMC-NUT0039	Feminin	2.41667	9.7	79	35.7	13.7	8.6	Positif	Positive	248	Oui		Négative		NON	b. Jai une MILDA dans ma maison mais je ne lai pas fixé
SMC-NUT0040	Masculin	4.41667	16.48	100.5	36.6	15	6.6	Négatif	Positive	1387	Oui	Oui	Négative		OUI
SMC-NUT0041	Feminin	3.4	15.12	93	36.4	18.5	10.9	Négatif	Négative				Négative		OUI		4
SMC-NUT0042	Feminin	1.2	9.125	70	35.4	17.5	13.5	Négatif	Négative				Négative		OUI		4
SMC-NUT0043	Masculin	2.2	10.68	70	35.5	15.5	8.9	Négatif	Négative				Négative		OUI		3
SMC-NUT0044	Feminin	1.6	9.29	80	35.6	14	8.1	Négatif	Négative				Négative		OUI		2
SMC-NUT0045	Masculin	3	14.21	90	35.8	16	10.4	Négatif	Négative				Négative		OUI		3
SMC-NUT0046	Masculin	4	16.33	90	35.8	15	9.8	Négatif	Négative				Négative		OUI		4
SMC-NUT0047	Masculin	2	11.41	80	36.2	15	8.9	Négatif	Négative				Négative		OUI		3
SMC-NUT0048	Masculin	2	12.95	80	35.6	15.5	8.3	Négatif	Négative				Négative		OUI		4
SMC-NUT0049	Masculin	3	12.63	90	35.5	16	8.7	Négatif	Négative				Négative		OUI		3
SMC-NUT0050	Feminin	3.2	11.06	80	35.4	15	5.1	Négatif	Négative				Négative		OUI		3
SMC-NUT0051	Masculin	4.5	15.13	100.5	36.6	15.2	12	Négatif	Négative				Négative		OUI
SMC-NUT0052	Feminin	3	11.88	95	35	15.2	10.6	Positif	Positive	4915	Oui		Négative		NON	b. Jai une MILDA dans ma maison mais je ne lai pas fixé	3
SMC-NUT0053	Masculin	3.5	19.5	101	36.2	15.5	9.6	Négatif	Négative				Négative		OUI		4
SMC-NUT0054	Feminin	3.16667	12.73	90	36.5	13.2	8.8	Positif	Négative				Négative		OUI
SMC-NUT0055	Feminin	3.5	13.16	80.1	35.7	14.5	9.6	Négatif	Négative				Négative		OUI		4
SMC-NUT0056	Feminin	4.08333	16.18	100	35.6	15.5	9.6	Positif	Positive	858	Oui		Négative		OUI
SMC-NUT0057	Feminin	3	11.24	84	35	14.2	8.5	Positif	Positive	549	Oui		Négative		NON	a. Je nai pas de MILDA dans ma maison
SMC-NUT0058	Masculin	5	15.12	103	36.2	14.5	11.1	Négatif	Négative				Négative		OUI		4
SMC-NUT0059	Masculin	1.4	12.24	70.5	34.8	16	9.6	Négatif	Négative				Négative		OUI		2
SMC-NUT0060	Masculin	3.2	12.11	90	35.7	13.7	8	Négatif	Négative				Négative		OUI		4
SMC-NUT0061	Masculin	2.9	13.95	90.6	36.8	16	10.7	Négatif	Négative				Négative		OUI		3
SMC-NUT0062	Masculin	2.08333	13.42	88	35.6	15.5	9.1	Négatif	Négative				Négative		OUI
SMC-NUT0063	Feminin	1.1	7.41	60.7	35.5	13.5	10.9	Négatif	Négative				Négative		OUI
SMC-NUT0064	Masculin	4.6	14.85	90.8	36.2	15.8	12.1	Négatif	Négative				Négative		OUI
SMC-NUT0065	Masculin	4.3	15.29	90.7	36.7	15	6.6	Négatif	Négative				Négative		NON	c. Je lai fixé mais je ne lai pas utilisé	4
SMC-NUT0066	Feminin	1.7	11.75	84	36	14	9.1	Négatif	Négative				Négative		OUI
SMC-NUT0067	Feminin	4.41667	15.455	100	36	15.7	11.9	Négatif	Négative				Négative		NON	c. Je lai fixé mais je ne lai pas utilisé
SMC-NUT0068	Masculin	2.9	12.77	88	35.2	15.2	12.5	Négatif							NON	a. Je nai pas de MILDA dans ma maison	3
SMC-NUT0069	Feminin	4.1	12.56	90	35.8	15.6	13.5	Négatif	Négative				Négative		NON	a. Je nai pas de MILDA dans ma maison	3
SMC-NUT0070	Feminin	2.4	10.79	95	36.2	14	11.3	Négatif							OUI
SMC-NUT0071	Masculin	2	10.24	76	34.8	14.6	8.1	Négatif	Négative				Négative		OUI
SMC-NUT0072	Feminin	2.75	11.2	93	34.6	14.7	10.7	Négatif							OUI
SMC-NUT0073	Masculin	2.75	14.15	87	35.8	16	8.5	Négatif							OUI		3
SMC-NUT0074	Feminin	3.5	12.58	96	36.1	14	11.3	Négatif	Négative				Négative		OUI		3
SMC-NUT0075	Feminin	2.1	10.25	90	35.8	16.1	10.6	Négatif	Négative				Négative		OUI
SMC-NUT0076	Masculin	3	15.41	95	35.2	15	13.2	Négatif	Négative				Négative		OUI		4
SMC-NUT0077	Masculin	4	15.34	100	36.2	16	11.7	Négatif	Négative				Négative		OUI		4
SMC-NUT0078	Masculin	4	14.88	95	35.6	16	10.6	Négatif	Négative				Négative		OUI		3
SMC-NUT0079	Masculin	1.6	10.41	80	35.7	15	9.7	Négatif	Négative				Négative		OUI		3
SMC-NUT0080	Feminin	2.3	8.12	80	35.2	14	11.3	Négatif	Négative				Négative		OUI		4
SMC-NUT0081	Feminin	3	10.52	99	36.7	17	11.9	Négatif	Négative				Négative		OUI		4
SMC-NUT0082	Feminin	2.9	13.21	94	36.2	14.5	12.1	Négatif	Négative				Négative		OUI		4
SMC-NUT0083	Feminin	3.1	11.61	88	36.3	14	12.1	Positif	Positive	843	Oui		Négative		OUI		3
SMC-NUT0084	Masculin	1.5	7.175	74	36.9	12.2	8.7	Négatif	Négative				Négative		OUI		4
SMC-NUT0085	Masculin	4.7	14.48	96	36.7	14	8.3	Négatif	Négative				Négative		OUI		4
SMC-NUT0086	Masculin	4.7	16.55	80	36.4	15.4	9.7	Positif	Négative				Négative		OUI		3
SMC-NUT0087	Feminin	4.08333	15.84	95	35.5	16.5	9.4	Positif	Positive	21565	Oui		Négative		OUI		3
SMC-NUT0088	Feminin	4.08333	15.96	94	35.7	16.3	11.4	Négatif	Négative				Négative		OUI		3
SMC-NUT0089	Feminin	3.83333	16.29	96	36.9	16.3	8.1	Positif	Positive	1469	Oui		Négative		OUI		3
SMC-NUT0090	Masculin	2	11.28	81	36.3	14	8.4	Négatif	Négative				Négative		OUI		3
SMC-NUT0091	Masculin	5	19.72	100.9	36.3	17.5	6.6	Négatif	Négative				Négative		OUI		3
SMC-NUT0092	Feminin	4.16667	13.12	97.5	36.4	15.2	10.5	Négatif	Négative				Négative		OUI		2
SMC-NUT0093	Masculin	4.58333	14.66	100	36.4	15	11.1	Positif	Positive	1146	Oui		Négative		OUI		3
SMC-NUT0094	Masculin	3	12.61	91	38.8	16.5	9.6	Négatif	Négative				Négative		OUI		3
SMC-NUT0095	Masculin	3	12.73	93	36.9	14.2	10.5	Positif	Négative				Négative		OUI		2
SMC-NUT0096	Feminin	1.9	11.18	86	36.9	14.2	9	Négatif	Négative				Négative		OUI		3
SMC-NUT0097	Feminin	1.1	6.4	66	36.4	12.5	7.7	Négatif	Négative				Négative		OUI
SMC-NUT0098	Masculin	2.8	12.95	95	35.8	14.3	10	Négatif	Négative				Négative		OUI		2
SMC-NUT0099	Masculin	3.33333	15.56	97	36.1	16	11.4	Négatif	Négative				Négative		OUI		3
SMC-NUT0100	Masculin	4.08333	15.07	97	36.4	15.6	10.3	Négatif	Négative				Négative		OUI		3
SMC-NUT0101	Masculin	2.7	12.94	91	35.9	14.6	9.7	Négatif	Négative				Négative		OUI		3
SMC-NUT0102	Feminin	2.8	12.77	97	36.1	14.6	10.5	Négatif	Négative				Négative		OUI		3
SMC-NUT0103	Feminin	2.2	9.79	81.5	35.9	13	8.9	Négatif	Négative				Négative		OUI		3
SMC-NUT0104	Feminin	4.33333	16.83	103	36.1	16.2	13.6	Négatif	Négative				Négative		OUI		10
SMC-NUT0105	Masculin	2.08333	12.16	80	36.8	13.7	11.1	Négatif	Négative				Négative		OUI		5
SMC-NUT0106	Feminin	3.9	15.42	91	35.8	18	10.3	Négatif	Négative				Négative		OUI		4
SMC-NUT0107	Feminin	3.41667	13.99	95	36.4	16.2	11.1	Positif	Positive	9509	Oui		Négative		OUI		3
SMC-NUT0108	Masculin	3.5	11.7	89	35.7	15	8.5	Négatif	Négative				Négative		OUI		5
SMC-NUT0109	Masculin	1.7	11.7	79	36.3	15.9	10.5	Négatif	Négative				Négative		OUI		3
SMC-NUT0110	Masculin	3.58333	11.62	73	36.4	14.2	11.2	Négatif	Négative				Négative		NON	a. Je nai pas de MILDA dans ma maison	2
SMC-NUT0111	Feminin	3.7	13.072	95	36	17	9.2	Positif	Négative				Négative		OUI		4
SMC-NUT0112	Masculin	2.1	6.07	65	35.6	14	6.1	Positif	Négative				Négative		OUI		4
SMC-NUT0113	Masculin	3.8	11.06	95	35.5	15	6.1	Positif	Positive	755	Oui		Négative		OUI		4
SMC-NUT0114	Masculin	3	9.004	76	35.2	15.5	11.3	Positif	Négative				Négative		OUI		2
SMC-NUT0115	Feminin	2	9.04	75	36	16	10.4	Négatif	Négative				Négative		OUI		2
SMC-NUT0116	Feminin	3.1	9.065	80	35.2	16	9.2	Négatif	Négative				Négative		OUI		2
SMC-NUT0117	Feminin	3.7	14.09	95	35.9	18	12.6	Négatif	Négative				Négative		OUI		2
SMC-NUT0118	Feminin	4.9	11.012	98	35.9	18	10.8	Négatif	Négative				Négative		OUI		3
SMC-NUT0119	Feminin	4	13.07	90	35.8	17	11.4	Positif	Négative				Négative		OUI		3
SMC-NUT0120	Masculin	1.8	12.04	80	35.5	17	8.9	Négatif	Positive	63	Oui		Négative		OUI		4
SMC-NUT0121	Feminin	2.1	10.054	83	35.5	16	10.7	Négatif	Négative				Négative		OUI		3
SMC-NUT0122	Masculin	4	15.06	114	35.9	16	11	Négatif	Négative				Négative		OUI		4
SMC-NUT0123	Feminin	4	14.026	95	35.4	17	10.7	Positif	Négative				Négative		OUI		3
SMC-NUT0124	Feminin	3	11.078	85	35.6	17.5	11.6	Négatif	Négative				Négative		OUI		4
SMC-NUT0125	Masculin	3	12	90	35.5	18	9.8	Négatif	Négative				Négative		OUI		3
SMC-NUT0126	Feminin	2	10.094	93	35.2	16	12	Négatif	Négative				Négative		OUI		3
SMC-NUT0127	Masculin	3.5	12.09	90	35.4	16	10.8	Négatif	Négative				Négative		OUI		5
SMC-NUT0128	Feminin	4.6	15.076	100.5	35	19	10.4	Négatif	Négative				Négative		OUI		3
SMC-NUT0129	Feminin	4.2	14.026	104	35.7	16	10.3	Négatif	Négative				Négative		OUI		4
SMC-NUT0130	Masculin	1.5	13.04	84	35.9	16.6	9.4	Négatif	Négative				Négative		OUI		2
SMC-NUT0131	Masculin	2.66667	13.73	97	36.7	15.5	9.9	Négatif	Négative				Négative		OUI		4
SMC-NUT0132	Feminin	3.83333	15.42	95	36.7	16.3	11.2	Négatif	Négative				Négative		OUI		4
SMC-NUT0133	Masculin	1.91667	10.72	80	35.9	13.5	6.8	Positif	Positive	167	Oui		Négative		OUI		3
SMC-NUT0134	Masculin	1.66667	9.83	77	35.8	13.4	10.4	Négatif	Négative				Négative		OUI		4
SMC-NUT0135	Masculin	1.66667	8.92	82	36.4	12.3	7.5	Négatif	Négative				Négative		OUI		4
SMC-NUT0136	Masculin	4	20.32	100	36.5	16.4	10.1	Positif	Négative				Négative		OUI
SMC-NUT0137	Feminin	1.2	8.81	74	35.9	13	9	Négatif	Négative				Négative		OUI		3
SMC-NUT0138	Feminin	1.75	8.32	70	35.5	13	9.5	Négatif	Négative				Négative		OUI		3
SMC-NUT0139	Masculin	3.5	15.84	94	36.4	14.7	9.5	Positif	Négative				Négative		OUI		2
SMC-NUT0140	Feminin	4.3	13.46	91	37.2	15.2	10.3	Négatif	Négative				Négative		OUI		3
SMC-NUT0141	Feminin	2	8.8	70.4	35.2	15.1	8	Négatif	Négative				Négative		OUI		2
SMC-NUT0142	Masculin	3	10.9	70.8	35.9	15.4	11.1	Négatif	Négative				Négative		OUI		3
SMC-NUT0143	Masculin	1.1	8.98	70.2	35.5	15.4	8.9	Négatif	Négative				Négative		OUI		3
SMC-NUT0144	Feminin	1.5	8.71	70.2	33.7	14.4	10.4	Négatif	Positive	557	Oui		Négative		OUI		3
SMC-NUT0145	Feminin	0.9	8.59	70	35	14	10.4	Négatif	Négative				Négative		OUI		3
SMC-NUT0146	Feminin	4.4	12.33	100	35.7	14.5	9.1	Négatif	Négative				Négative		OUI		3
SMC-NUT0147	Masculin	2.8	11.68	80.7	36	14.5	10.6	Négatif	Négative				Négative		OUI		3
SMC-NUT0148	Masculin	2	9.91	80	34.8	15.8	10	Négatif	Négative				Négative		OUI		3
SMC-NUT0149	Masculin	2.83333	11.87	70.2	36.2	16.2	10.5	Négatif	Négative				Négative		OUI		3
SMC-NUT0150	Feminin	2.75	11.1	90.1	35.9	16.7	10.6	Négatif	Négative				Négative		OUI		3
SMC-NUT0151	Feminin	4	14.6	100.1	36.4	16	10.5	Négatif	Négative				Négative		OUI		3
SMC-NUT0152	Feminin	2	9.2	80.3	37.7	14.7	8.6	Positif	Positive	26554	Oui		Négative		OUI		3
SMC-NUT0153	Masculin	1.3	7.4	60.8	35.8	15.4	10.5	Positif	Négative				Négative		OUI		2
SMC-NUT0154	Masculin	3.6	13.43	90.2	36.1	16.4	9.2	Négatif	Négative				Négative		OUI		3
SMC-NUT0155	Feminin	3.16667	11.61	90.3	35.5	15.4	9.6	Négatif	Négative				Négative		OUI		2
SMC-NUT0156	Feminin	4	13.69	90.2	35.8	16.1	8.9	Positif	Négative				Négative		OUI		3
SMC-NUT0157	Feminin	4	8.62	80	34.2	15	8.2	Négatif	Négative				Négative		OUI		3
SMC-NUT0158	Masculin	4	9.62	70.2	35.6	16	8.7	Positif	Positive	1648	Oui		Négative		OUI		3
SMC-NUT0159	Feminin	3	9.125	95	35.1	14.5	7.9	Négatif	Négative				Négative		OUI		3
SMC-NUT0160	Feminin	3.4	11.055	95	35.6	15	9.5	Négatif	Négative				Négative		OUI		4
SMC-NUT0161	Feminin	2	13.115	80	35.6	14	8.8	Négatif	Négative				Négative		OUI		4
SMC-NUT0162	Masculin	3.2	12.06	95	35.9	16	9.6	Négatif	Négative				Négative		OUI
SMC-NUT0163	Feminin	1.4	9.096	70	36.1	13	9.8	Négatif	Négative				Négative		OUI		2
SMC-NUT0164	Masculin	3.1	13.144	90	35.8	16	8.3	Négatif	Négative				Négative		OUI		3
SMC-NUT0165	Masculin	2.7	12.155	90	36.1	16	10.7	Négatif	Négative				Négative		OUI
SMC-NUT0166	Feminin	2.5	10.14	83	35.9	15	8.4	Négatif	Négative				Négative		OUI		3
SMC-NUT0167	Masculin	2.9	10.055	90	35.3	17.5	10.7	Négatif	Négative				Négative		OUI		3
SMC-NUT0168	Masculin	2.3	10.93	80	35.5	15.5	10.4	Négatif	Négative				Négative		OUI		2
SMC-NUT0169	Masculin	1.9	9.48	80	35.7	15	9.8	Négatif	Négative				Négative		OUI		3
SMC-NUT0170	Masculin	3.5	11.52	85	35.4	14.5	11.9	Négatif	Négative				Négative		OUI		4
SMC-NUT0171	Feminin	2	10.05	80	35.4	14.5	10.4	Négatif	Négative				Négative		OUI		4
SMC-NUT0172	Feminin	2.5	11.69	85	35.6	15.5	11.5	Négatif	Négative				Négative		OUI		2
SMC-NUT0173	Masculin	2.3	10.84	80	36.4	15	7.2	Négatif	Négative				Négative		OUI		3
SMC-NUT0174	Masculin	3.5	14.2	89	35.5	15.8	9.8	Négatif	Négative				Négative		OUI		4
SMC-NUT0175	Feminin	2.08333	11.04	81	36.2	14.5	9	Négatif	Négative				Négative		OUI		3
SMC-NUT0176	Feminin	3.08333	14.06	96	36	16.5	10.6	Négatif	Négative				Négative		OUI		3
SMC-NUT0177	Masculin	1.75	11.84	85	36.3	13.5	10.7	Négatif	Négative				Négative		OUI		3
SMC-NUT0178	Masculin	3	13.89	97	36.6	13.5	9.8	Négatif	Négative				Négative		OUI		3
SMC-NUT0179	Masculin	4.5	15.29	100	36.4	15	10.3	Négatif	Négative				Négative		OUI		3
SMC-NUT0180	Feminin	3.1	10.83	83	36.4	13.9	11.4	Négatif	Négative				Négative		OUI		3
SMC-NUT0181	Masculin	2.4	11.02	78	36	14.6	10.6	Négatif	Négative				Négative		OUI		3
SMC-NUT0182	Feminin	4.25	14.17	92	36.4	15	10.7	Négatif	Négative				Négative		OUI		3
SMC-NUT0183	Masculin	4.33333	13.67	92	36.4	14	10.3	Négatif	Négative				Négative		OUI		3
SMC-NUT0184	Feminin	2.58333	11.66	74	35.6	14.7	9	Négatif	Négative				Négative		OUI		4
SMC-NUT0185	Masculin	2.08333	9.895	80	36.4	14	10.2	Négatif	Négative				Négative		OUI		3
SMC-NUT0186	Masculin	4.33333	15.83	100	36.3	16	10.7	Positif	Négative				Négative		OUI		3
SMC-NUT0187	Masculin	2.91667	12.2	94	36.4	13.2	11.2	Négatif	Négative				Négative		OUI		3
SMC-NUT0188	Masculin	3.33333	11.42	89	36.8	13.1	10.5	Négatif	Négative				Négative		OUI		3
SMC-NUT0189	Feminin	2.08333	10.48	77	36.6	14.3	11.2	Négatif	Négative				Négative		OUI		3
SMC-NUT0190	Feminin	3.2	11.64	93	36.3	13.5	12.3	Négatif	Négative				Négative		OUI		4
SMC-NUT0191	Masculin	2.58333	14.16	93	35.8	19.25	8.7	Négatif	Négative				Négative		OUI		3
SMC-NUT0192	Masculin	2.5	14.28	94	36.1	19	9	Négatif	Positive	3962	Oui		Négative		OUI		3
SMC-NUT0193	Masculin	2.5	12.93	90	36	18	12.1	Positif	Négative				Négative		OUI		4
SMC-NUT0194	Feminin	2.66667	12.12	88	35.4	14.5	10	Négatif	Négative				Négative		NON	a. Je nai pas de MILDA dans ma maison	2
SMC-NUT0195	Masculin	3.41667	14.1	93	36.7	15	7.2	Positif	Positive	754	Oui		Négative		NON	a. Je nai pas de MILDA dans ma maison
SMC-NUT0196	Masculin	1.83333	11.184	84	35.9	14.3	11.1	Négatif	Négative				Négative		OUI		2
SMC-NUT0197	Masculin	2.83333	13.34	92	36.9	14.3	7.8	Positif	Positive	1013	Oui		Positive	40	OUI		2
SMC-NUT0198	Masculin	2.66667	12.5	87	35.7	14.5	8.7	Négatif	Négative				Négative		OUI		4
SMC-NUT0199	Feminin	3.2	12.056	93	36.2	14.2	11.6	Négatif	Négative				Négative		OUI		7
SMC-NUT0200	Feminin	2.2	9.6	93	35.6	13.3	10.1	Négatif	Négative				Négative		OUI		3
SMC-NUT0201	Masculin	3.66667	14.69	96	36.6	15.3	11.8	Négatif	Négative				Négative		OUI		3
SMC-NUT0202	Masculin	3.25	14.45	95	35.7	14.7	12.1	Négatif	Négative				Négative		OUI		3
SMC-NUT0203	Masculin	3	12.57	91	36.2	15.4	12	Négatif	Négative				Négative		OUI		2
SMC-NUT0204	Masculin	2.1	8.4	72	35.7	13.5	10.2	Négatif	Négative				Négative		OUI		2
SMC-NUT0205	Masculin	2.8	10.6	87	35.7	14.7	12.2	Négatif	Négative				Négative		OUI		4
SMC-NUT0206	Masculin	2.6	12.6	89	36.2	15	8	Positif	Négative				Négative		OUI		2
SMC-NUT0207	Feminin	3.5	12.21	91	35.8	14.8	11.5	Négatif	Négative				Négative		OUI		2
SMC-NUT0208	Masculin	1.3	8.3	75	35.3	13.5	9.1	Négatif	Négative				Négative		OUI		2
SMC-NUT0209	Feminin	2.7	11.006	90	36.5	14.6	11.5	Négatif	Négative				Négative		OUI		2
SMC-NUT0210	Masculin	4.7	13.95	102	35.9	14.6	10.2		Négative				Négative		OUI		3
SMC-NUT0211	Masculin	1.2	9.3	73	35.7	14	10.4	Négatif	Négative				Négative		OUI		3
SMC-NUT0212	Feminin	4.75	14.31	94	35.7	15.9	10.8	Négatif	Négative				Négative		OUI		3
SMC-NUT0213	Feminin	3.7	11.01	82	35.6	15	10.8	Négatif	Négative				Négative		OUI		2
SMC-NUT0214	Masculin	2.7	11.88	98	36.5	15.8	10.7	Négatif	Négative				Négative		OUI
SMC-NUT0215	Feminin	3.41667	11.02	92	35.2	14.9	10.5	Positif	Négative				Négative		OUI
SMC-NUT0216	Masculin	4.33333	14.29	97	36.3	15.1	10.4	Négatif	Négative				Négative		OUI		3
SMC-NUT0217	Masculin	2	13.21	80	35.5	16.7	10.3	Négatif	Négative				Négative		OUI
SMC-NUT0218	Feminin	2.8	13.03	87	35.6	16.8	10.7	Négatif	Négative				Négative		OUI		4
SMC-NUT0219	Masculin	3.58333	14.75	99	35.6	15.5	10.2	Négatif	Négative				Négative		OUI		4
SMC-NUT0220	Feminin	4.5	15.15	100	35.5	15.2	11	Négatif	Négative				Négative		NON	c. Je lai fixé mais je ne lai pas utilisé	4
SMC-NUT0221	Feminin	3.6	12.52	93	35.1	15.3	9	Négatif	Négative				Négative		OUI		3
SMC-NUT0222	Masculin	1.3	10.14	73	35.8	17	8.1	Négatif	Négative				Négative		OUI
SMC-NUT0223	Masculin	4.41667	19.79	100.4	35.1	18.3	10.7	Négatif	Négative				Négative		NON	c. Je lai fixé mais je ne lai pas utilisé
SMC-NUT0224	Feminin	1.58333	10.57	73	35	16.7	11.8	Négatif	Négative				Négative		OUI
SMC-NUT0225	Masculin	2.3	9.73	80	35.7	13	11.1	Négatif	Négative				Négative		OUI
SMC-NUT0226	Feminin	3.9	12.73	94	36.4	15.8	6.4	Négatif	Négative				Négative		OUI
SMC-NUT0227	Feminin	1.3	7.42	68	35	13.5	8.2	Négatif	Négative				Négative		OUI		3
SMC-NUT0228	Feminin	2	9.25	62	35.7	14.7	9.6	Positif	Négative				Négative		OUI
SMC-NUT0229	Masculin	2.3	11.32	83	35.3	14.1	10.8	Négatif	Négative				Négative		OUI		4
SMC-NUT0230	Masculin	2.1	9.504	77	35.7	15.2	8.2	Négatif	Négative				Négative		NON	c. Je lai fixé mais je ne lai pas utilisé	3
SMC-NUT0231	Masculin	2.6	12.2	85	35.6	15.7	10.5	Négatif	Négative				Négative				4
SMC-NUT0232	Feminin	1.4	7	83	36.5	15.1	10.5	Négatif	Négative				Négative		OUI
SMC-NUT0233	Masculin	3.2	11.53	86	35.8	14	8.5	Négatif	Négative				Négative		OUI		4
SMC-NUT0234	Masculin	4.5	19.75	100.1	36.1	18	10.4	Positif	Négative				Négative		OUI		4
SMC-NUT0235	Masculin	1.8	9.23	80.2	34.2	17.9	10.8	Négatif	Négative				Négative		OUI		4
SMC-NUT0236	Feminin	2.9	13.89	90.4	35	15.5	10.9	Positif	Négative				Négative		OUI		3
SMC-NUT0237	Feminin	2	8.26	70.2	36.9	14	8.4	Négatif	Négative				Négative		OUI		2
SMC-NUT0238	Feminin	3.2	13.11	90.1	35.1	16.6	9.2	Négatif	Négative				Négative		OUI		3
SMC-NUT0239	Feminin	3	14.78	90.9	35.3	15.9	10.4	Négatif	Négative				Positive	40	OUI		3
SMC-NUT0240	Feminin	1.1	7.62	70.2	34	14.2	8	Négatif	Négative				Négative		OUI
SMC-NUT0241	Feminin	1.7	8.85	70.1	34	15.5	9.1	Négatif	Négative				Négative		OUI		2
SMC-NUT0242	Feminin	3.8	11.09	90	34.6	15.5	11.3	Négatif	Négative				Négative		OUI		4
SMC-NUT0243	Masculin	2.6	9.84	70.5	35.9	15.5	10	Négatif	Négative				Négative		OUI		2
SMC-NUT0244	Masculin	3.75	11.96	90.1	34.9	16	7.5	Positif	Positive	1962	Oui		Négative		OUI		3
SMC-NUT0245	Masculin	2.66667	9.42	70.2	36.4	14.5	9	Positif	Négative				Positive	56	OUI		3
SMC-NUT0246	Feminin	1.83333	10.87	70.62	36.8	16	6.2	Positif	Négative				Négative		OUI		3
SMC-NUT0247	Feminin	2.33333	9.3	70.5	36.1	16.5	9	Positif	Négative				Négative		OUI		3
SMC-NUT0248	Feminin	4.5	15.24	90.5	34.5	18	9.5	Positif	Positive	15440	Oui		Négative		OUI		3
SMC-NUT0249	Feminin	2.83333	11.2	70.4	36.2	16.3	8.6	Positif	Négative				Négative		OUI		3
SMC-NUT0250	Feminin	1.8	8.92	60.7	34.3	16.5	9.9	Négatif	Négative				Négative		OUI		3
SMC-NUT0251	Feminin	4	13.008	95	36	16	11.7	Positif	Négative				Négative		OUI		2
SMC-NUT0252	Feminin	4	13.008	92	35.9	16	11.8	Négatif	Négative				Négative		OUI		4
SMC-NUT0253	Masculin	4	12.008	85	35.1	17	9	Négatif	Négative				Négative		OUI		3
SMC-NUT0254	Feminin	1.5	7.06	70	35.5	15	8.2	Négatif	Négative				Négative		OUI		3
SMC-NUT0255	Feminin	3.9	14.032	91	35.3	18	10.2	Négatif	Négative				Négative		OUI		3
SMC-NUT0256	Feminin	2	11.032	80	35.6	17	7.2	Positif	Négative				Négative		OUI		4
SMC-NUT0257	Masculin	3	16.002	94	35.7	19	7.8	Positif	Négative				Négative		OUI		3
SMC-NUT0258	Feminin	2	8.009	75	35.8	16	10	Positif	Négative				Positive	56	OUI		4
SMC-NUT0259	Feminin	3	13.084	95	35.1	16	11	Positif	Négative				Négative		OUI		4
SMC-NUT0260	Feminin	2	12.004	80	35	17	8.1	Positif	Négative				Négative		OUI		3
SMC-NUT0261	Masculin	3	14.024	90	35.2	19	11.4	Négatif	Négative				Négative		OUI		2
SMC-NUT0262	Feminin	2	7.08	87	35.8	15.9	9.7	Négatif	Négative				Négative		NON	a. Je nai pas de MILDA dans ma maison
SMC-NUT0263	Feminin	2	12	94	35.6	19	8	Positif	Négative				Négative		OUI
SMC-NUT0264	Feminin	4	17.05	106	36.1	17.2	9	Positif	Négative				Négative		OUI		2
SMC-NUT0265	Masculin	3	12.04	95	35	18	9.2	Positif	Négative				Négative		OUI
SMC-NUT0266	Feminin	3	10.046	85	35.1	16.5	12	Négatif	Négative				Négative		OUI		3
SMC-NUT0267	Feminin	4	15.04	107	35	17	10.4	Positif	Négative				Négative		OUI		3
SMC-NUT0268	Feminin	2	14	81	35.4	17	12	Négatif	Négative				Négative		OUI		3
SMC-NUT0269	Feminin	2	10.06	70	35.8	16	9.8	Négatif	Négative				Négative		OUI		2
SMC-NUT0270	Feminin	2	8.033	80	35.1	15	10.2	Négatif	Négative				Négative		OUI		2
SMC-NUT0271	Masculin	4.2	14.52	96	36.1	16	11.4	Négatif	Négative				Négative		OUI		3
SMC-NUT0272	Masculin	3.8	12.67	90	36.5	14.5	12	Négatif	Négative				Négative		OUI		3
SMC-NUT0273	Feminin	3.08333	14.46	94	36.4	14.5	10.3	Négatif	Négative				Négative		OUI		4
SMC-NUT0274	Feminin	1.66667	11.29	84	36.7	14.4	8.7	Positif	Positive	1926	Oui		Négative		OUI		4
SMC-NUT0275	Masculin	4.1	14.36	92	36.2	16.8	11.6	Négatif	Négative				Négative		OUI		2
SMC-NUT0276	Masculin	4.91667	15.5	105	36.2	14.5	11.9	Négatif	Négative				Négative		OUI		4
SMC-NUT0277	Masculin	2.08333	10.04	81	35.7	14	9	Positif	Négative				Négative		OUI		4
SMC-NUT0278	Masculin	2.58333	12.14	81	35.2	15	8.6	Positif	Négative				Négative		OUI		3
SMC-NUT0279	Masculin	2.08333	11.14	81	35.7	15.6	9.9	Négatif	Négative				Positive	80	OUI		3
SMC-NUT0280	Masculin	3.66667	14.64	91	36.6	15.5	10.9	Positif	Négative				Négative		OUI		4
SMC-NUT0281	Masculin	3.6	16.62	90.8	35.5	18.2	11	Négatif	Négative				Négative		OUI		3
SMC-NUT0282	Feminin	3	7.62	60	34.3	14	9.8	Positif	Négative				Négative		OUI		3
SMC-NUT0283	Feminin	4.41667	16.4	80.1	35.3	16.5	10.9	Négatif	Négative				Négative		OUI		3
SMC-NUT0284	Masculin	1.1	8.05	70.3	34.6	17.2	8.2	Négatif	Négative				Négative		OUI		3
SMC-NUT0285	Masculin	1.7	8.7	76	35.6	14.5	9.5	Négatif	Négative				Négative		OUI		2
SMC-NUT0286	Feminin	3.5	11.72	82	36.9	15.3	11.8	Négatif	Négative				Négative		OUI		2
SMC-NUT0287	Feminin	1.7	9.41	73	36.1	14.9	9.6	Négatif	Négative				Négative		OUI		2
SMC-NUT0288	Feminin	2.5	14.1	92	35	16	11.6	Négatif	Négative				Négative		OUI		3
SMC-NUT0289	Feminin	4.5	15.38	103	36	15.2	10.3	Négatif	Négative				Négative		OUI		3
SMC-NUT0290	Feminin	3	12.45	91	36.3	14.9	10.6	Négatif	Négative				Négative		OUI		3
SMC-NUT0291	Masculin	4	16.58	103	36.2	15.4	12.1	Négatif	Négative				Négative		OUI		3
SMC-NUT0292	Masculin	2.83333	12.08	88	36	15.4	11.2	Négatif	Négative				Négative		OUI		2
SMC-NUT0293	Feminin	4.91667	14.6	96	36.5	15.6	11.8	Positif	Négative				Négative		OUI		2
SMC-NUT0294	Masculin	4.91667	14.8	101	36.3	14.4	11.5	Négatif	Négative				Négative		OUI		3
SMC-NUT0295	Feminin	3.5	10.29	92	36.4	13.6	8.6	Négatif	Négative				Positive	40	OUI		3
SMC-NUT0296	Feminin	4.66667	12.206	94	36.2	14.3	12.4	Négatif	Négative				Positive	64	OUI		3
SMC-NUT0297	Feminin	4.5	13.62	97	35.7	14.9	10.1	Positif	Positive	773	Oui		Négative		OUI		2
SMC-NUT0298	Masculin	1.2	9.7	63	35.5	15.9	8.4	Négatif	Négative				Négative		OUI		3
SMC-NUT0299	Feminin	1.8	9.9	74	36	14.9	9.6	Négatif	Négative				Négative		OUI		2
SMC-NUT0300	Feminin	2.3	11.12	87	35.6	14.4	9	Négatif	Négative				Négative		OUI		2
SMC-NUT0301	Feminin	1.3	8.903	78	35.7	14	9.7	Négatif	Négative				Négative		OUI		3
SMC-NUT0302	Feminin	1.5	9.1	78	36.3	15.2	10.1	Négatif	Négative				Négative		NON	a. Je nai pas de MILDA dans ma maison
SMC-NUT0303	Feminin	2.1	12.97	86	35.9	14.6	11.4	Négatif	Négative				Négative		NON	a. Je nai pas de MILDA dans ma maison	2
SMC-NUT0304	Masculin	2.58333	14.1	95	36.9	15.2	10.3	Négatif	Négative				Négative		OUI		3
SMC-NUT0305	Masculin	4	13.56	100	36	17	10.9	Négatif	Négative				Négative		NON	a. Je nai pas de MILDA dans ma maison
SMC-NUT0306	Masculin	2	8.02	76	35.4	15	11	Positif	Négative				Négative		OUI		3
SMC-NUT0307	Feminin	3	12.96	95	36.2	18	11.1	Négatif	Négative				Négative		OUI		3
SMC-NUT0308	Masculin	4	15.14	90	36.4	17	8.1	Positif	Positive	196	Oui		Négative		OUI		4
SMC-NUT0309	Feminin	2	8.024	70	35.8	13.5	10.8	Positif	Positive	16079	Oui		Négative		NON	b. Jai une MILDA dans ma maison mais je ne lai pas fixé	2
SMC-NUT0310	Feminin	2	8.045	72	35.5	14	10.5	Négatif	Négative				Négative		OUI		4
SMC-NUT0311	Masculin	4	12.072	98	35.4	15.5	11.5	Négatif	Négative				Négative		OUI		4
SMC-NUT0312	Masculin	3	11.044	82	35	16	11.2	Positif	Négative				Négative		OUI		3
SMC-NUT0313	Masculin	2	10.076	80	35.5	15	9.2	Positif	Négative				Négative		OUI		4
SMC-NUT0314	Masculin	4	11.076	85	35.7	17	8.5	Négatif	Négative				Négative		OUI		4
SMC-NUT0315	Feminin	4.4	13.002	105	35.4	16	11.3	Positif	Négative				Négative		OUI		3
SMC-NUT0316	Masculin	4	12.001	90	35	17.5	7.7	Négatif	Négative				Négative		OUI		3
SMC-NUT0317	Masculin	1.3	9.026	75	35	18	9.5	Négatif	Négative				Négative		OUI		2
SMC-NUT0318	Feminin	1	9.072	65	35	16	6.5	Négatif	Négative				Négative		OUI		2
SMC-NUT0319	Masculin	2.8	11.068	65.5	35.2	16.5	11.8	Négatif	Négative				Négative		OUI		4
SMC-NUT0320	Masculin	3.1	12.81	90	35.6	14.5	13.3	Négatif	Négative				Négative		OUI		3
SMC-NUT0321	Feminin	3	13.57	100	36.2	16	10.5	Négatif	Négative				Négative		OUI		3
SMC-NUT0322	Masculin	1.4	11.045	70	36.3	14.5	11.2	Négatif	Négative				Négative		OUI		4
SMC-NUT0323	Masculin	1.2	8.068	70	36	14	7	Négatif	Négative				Négative		OUI		2
SMC-NUT0324	Masculin	2.8	18.045	90	36.8	14.5	10.6	Négatif	Négative				Négative		OUI		3
SMC-NUT0325	Feminin	2.9	12.12	95	36.4	17	10.5	Négatif	Négative				Négative		OUI		3
SMC-NUT0326	Feminin	2.9	12.786	90	36.2	15.5	9.2	Négatif	Négative				Négative		OUI		3
SMC-NUT0327	Masculin	2.9	10.01	85	35.4	15.5	11.5	Négatif	Négative				Négative		OUI		3
SMC-NUT0328	Feminin	2.6	16.06	80	35.7	15	10.5	Négatif	Négative				Négative		OUI		2
SMC-NUT0329	Feminin	1	8.209	70	35.6	14	10.8	Positif	Négative				Négative		OUI		3
SMC-NUT0330	Masculin	2.1	10.16	80	36.2	15.5	10	Négatif	Positive	1088	Oui		Négative		OUI		4
SMC-NUT0331	Masculin	2	8.15	70	36.1	15	9.9	Négatif	Négative				Négative		OUI		5
SMC-NUT0332	Feminin	2	8.11	85	35.8	15.5	11	Négatif	Négative				Négative		OUI		4
SMC-NUT0333	Masculin	1.6	10.17	70	35.8	14.5	9.5	Négatif	Négative				Négative		OUI		4
SMC-NUT0334	Masculin	3.2	9.61	80	35.3	15	9.3	Négatif	Négative				Négative		OUI		3
SMC-NUT0335	Masculin	3.5	13.697	90	36	16	8.6	Négatif	Négative				Positive	96	OUI		3
SMC-NUT0336	Feminin	2	9.12	80	35.6	14	8	Négatif	Négative				Négative		OUI		2
SMC-NUT0337	Masculin	4.4	14.075	100	35.4	16	12	Positif	Négative				Négative		OUI		3
SMC-NUT0338	Feminin	3.8	16.02	105	35.6	17	8.1	Négatif	Négative				Négative		OUI		2
SMC-NUT0339	Masculin	2.1	9.113	80	35.8	15	9.2	Négatif	Négative				Négative		OUI		2
SMC-NUT0340	Masculin	3.5	11.28	84	36	14.6	8.9	Positif	Négative				Négative		OUI		4
SMC-NUT0341	Feminin	1.2	10.96	75	36	15.3	8.6	Négatif	Négative				Négative		OUI
SMC-NUT0342	Feminin	2.1	12.77	88	36.2	15.8	10.5	Négatif	Négative				Négative		OUI		4
SMC-NUT0343	Masculin	1	9.72	67	36	14.4	8.6	Négatif	Négative				Négative		NON	a. Je nai pas de MILDA dans ma maison	4
SMC-NUT0344	Masculin	1.5	8.7	77	35.9	14.2	9.7	Négatif	Négative				Négative		NON	a. Je nai pas de MILDA dans ma maison
SMC-NUT0345	Feminin	1.3	9.32	71	35.2	14.2	10.2	Négatif	Négative				Négative		OUI
SMC-NUT0346	Feminin	1.3	8.32	67	35	13.7	9.2	Négatif	Négative				Négative		OUI
SMC-NUT0347	Masculin	2.16667	9.73	83	35.6	15	9.1	Positif	Négative				Négative		OUI		4
SMC-NUT0348	Feminin	2.66667	12.33	90	36.3	14.5	11.6	Négatif	Négative				Négative		OUI		4
SMC-NUT0349	Feminin	3.33333	15.2	110	35.9	15	9.3	Négatif	Négative				Négative		OUI		4
SMC-NUT0350	Feminin	3	12.25	92	35.6	15.2	8.5	Positif	Négative				Négative		OUI		3
SMC-NUT0351	Feminin	4.33333	14.66	98	35.9	14.2	9.2	Négatif	Négative				Négative		OUI		3
SMC-NUT0352	Masculin	3	12.4	83	36.2	14.6	10.2	Négatif	Négative				Négative		OUI		3
SMC-NUT0353	Masculin	2.9	15.03	100	36.7	15.6	10	Positif	Négative				Négative		OUI		5
SMC-NUT0354	Masculin	2.08333	10.25	83	36.3	13.3	7.7	Négatif	Négative				Négative		OUI		4
SMC-NUT0355	Masculin	2.9	12.11	84	35.9	14.6	7.7	Négatif	Négative				Négative		OUI		2
SMC-NUT0356	Masculin	2.9	11.16	83	35.9	11.8	9.6	Négatif	Négative				Négative		OUI
SMC-NUT0357	Masculin	3.5	12.83	83	35.9	14.2	11.5	Négatif	Négative				Négative		OUI
SMC-NUT0358	Masculin	3	10.19	84	35.7	13.9	9.5	Positif	Négative				Négative		OUI		4
SMC-NUT0359	Masculin	3.1	10.31	84	35.5	13	9.6	Négatif	Négative				Négative		OUI		3
SMC-NUT0360	Feminin	2.9	11.77	85	35.9	14.6	9.1	Négatif	Négative				Négative		OUI		3
SMC-NUT0361	Feminin	1.66667	10.42	79	35.1	15.2	8.2		Négative				Négative		OUI		4
SMC-NUT0362	Feminin	3.5	11.75	90	35.8	14.5	10.6	Négatif	Positive	2122	Oui		Négative		OUI		3
SMC-NUT0363	Feminin	2.8	10.32	86	36.1	14	8.3	Négatif	Négative				Négative		OUI		4
SMC-NUT0364	Feminin	3.1	11.75	90	35.5	13.5	8.1	Négatif	Négative				Négative		OUI		4
SMC-NUT0365	Masculin	3.7	10.85	90	36.1	14.5	9.5	Négatif	Négative				Négative		OUI		4
SMC-NUT0366	Masculin	4.3	15.18	102	36	15	9.5	Négatif	Négative				Négative		OUI
SMC-NUT0367	Feminin	5	19.55	107	35.7	16.5	11.3	Négatif	Négative				Négative		OUI		3
SMC-NUT0368	Feminin	2	10.14	80	36.6	16.9	11.4	Négatif	Négative				Négative		OUI		3
SMC-NUT0369	Feminin	3.6	14.24	96	35	16.5	11.3	Négatif	Négative				Négative		OUI		3
SMC-NUT0370	Feminin	1.75	8.55	77	35.6	15	9.5	Négatif	Négative				Négative		OUI
SMC-NUT0371	Masculin	1.75	8.55	78	36.5	15.3	9.5	Négatif	Négative				Négative		OUI		3
SMC-NUT0372	Feminin	5	15.28	100	35.7	17	10.6	Négatif	Négative				Négative		OUI		3
SMC-NUT0373	Feminin	4	11.19	92	35.5	17	9	Négatif	Négative				Négative		OUI		2
SMC-NUT0374	Masculin	3	14.77	91	35.7	18	8.8		Négative				Négative		OUI		3
SMC-NUT0375	Masculin	3.25	15.07	95	35.6	17.1	11.2	Positif	Négative				Négative		OUI		4
SMC-NUT0376	Masculin	2.66667	12.58	86	36.2	14	9.2	Positif	Négative				Négative		OUI		4
SMC-NUT0377	Feminin	4.41667	18.306	104	36.5	17	10.4	Négatif	Négative				Négative		NON	b. Jai une MILDA dans ma maison mais je ne lai pas fixé	4
SMC-NUT0378	Feminin	2.91667	12.57	86	36.2	14.5	8.8	Positif	Négative				Négative		NON	b. Jai une MILDA dans ma maison mais je ne lai pas fixé
SMC-NUT0379	Feminin	4	16.54	103	36.4	15	11.6	Négatif	Négative				Négative		OUI		4
SMC-NUT0380	Feminin	5	17.08	108	36.4	15	9.2	Positif	Négative				Négative		OUI		3
SMC-NUT0381	Masculin	4.66667	11.25	75	35.5	15.7	10.8	Négatif	Négative				Négative		OUI		3
SMC-NUT0382	Feminin	3.83333	13.49	91	36	14.7	9.8	Positif	Négative				Positive	40	OUI		2
SMC-NUT0383	Masculin	4.83333	16.23	101	35.8	14	11.2	Positif	Négative				Négative		OUI		3
SMC-NUT0384	Feminin	2	13.13	88	35.5	15.2	8.3	Positif	Négative				Négative		OUI		3
SMC-NUT0385	Feminin	4	16.44	98	36.5	16.2	10.9	Positif	Négative				Négative		OUI		4
SMC-NUT0386	Masculin	1.41667	8.9	66	36.7	14.5	9.7	Négatif	Négative				Négative		OUI		3
SMC-NUT0387	Masculin	4	14.8	94	36.6	15.3	9.3	Négatif	Négative				Négative		OUI		3
SMC-NUT0388	Feminin	3.5	12.85	91	36.1	15.4	7.8	Négatif	Négative				Négative		OUI		4
SMC-NUT0389	Feminin	5	14.505	98	35.9	16.4	9.1	Négatif	Négative				Négative		OUI		4
SMC-NUT0390	Feminin	4.33333	13.04	94	35.3	14.6	11.6	Positif	Positive	1077	Oui		Négative		OUI		3
SMC-NUT0391	Masculin	1.6	8.085	74	35.3	13.2	8.2	Positif	Négative				Négative		OUI		3
SMC-NUT0392	Masculin	2.4	15.085	85	36.7	16.3	10.7	Négatif	Négative				Négative		OUI		3
SMC-NUT0393	Masculin	4.25	14.6	102	36.4	14.6	10.7	Négatif	Négative				Négative		NON	b. Jai une MILDA dans ma maison mais je ne lai pas fixé
SMC-NUT0394	Feminin	4.58333	13.36	98	35.7	14.9	11.3	Négatif	Négative				Négative		OUI		2
SMC-NUT0395	Masculin	2.58333	10.53	87	35.4	14	9.6	Négatif	Négative				Négative		OUI		3
SMC-NUT0396	Masculin	3.41667	10.55	86	35.2	14	9.4	Négatif	Négative				Négative		OUI		3
SMC-NUT0397	Feminin	2.91667	13.3	89	35.8	16	11	Négatif	Négative				Négative		OUI		2
SMC-NUT0398	Feminin	3.33333	14	92	35.6	16	10	Positif	Positive	80	Oui		Négative		OUI		2
SMC-NUT0399	Feminin	1.8	10.46	88	35.8	15.2	8.8	Négatif	Négative				Négative		OUI		3
SMC-NUT0400	Feminin	4.41667	15.38	105	35.6	15.1	10.6	Négatif	Négative				Négative		OUI		3
SMC-NUT0401	Masculin	2.58333	13.53	97	35.5	15.4	11.7	Négatif	Négative				Négative		OUI		3
SMC-NUT0402	Feminin	4.5	15.71	97	35.9	14.2	8.5	Négatif	Négative				Négative		NON	a. Je nai pas de MILDA dans ma maison
SMC-NUT0403	Masculin	1	9	78	35.9	14.6	9.6	Négatif	Négative				Négative		NON	a. Je nai pas de MILDA dans ma maison
SMC-NUT0404	Feminin	3.6	13.24	93	35.7	16	12.6	Négatif	Négative				Négative		NON	a. Je nai pas de MILDA dans ma maison
SMC-NUT0405	Feminin	5.2	14.83	105	36.3	13.9	12.5	Négatif	Négative				Négative		OUI		3
SMC-NUT0406	Masculin	3.2	16	97	35.8	15.4	12.3	Négatif	Négative				Négative		OUI		3
SMC-NUT0407	Masculin	3	13.65	91	35.4	15	10.7	Positif	Positive	874	Oui		Négative		OUI		2
SMC-NUT0408	Feminin	3.2	11.38	90	36.3	12.3	10.7	Négatif	Négative				Négative		OUI		3
SMC-NUT0409	Masculin	2.8	10.24	83	35.7	13.2	9	Négatif	Négative				Négative		OUI		4
SMC-NUT0410	Masculin	3	12.028	82	35.4	15.5	11.2	Négatif	Négative				Négative		OUI		3
SMC-NUT0411	Masculin	1	9.047	80	35.2	15	7.8	Positif	Négative				Négative		OUI		3
SMC-NUT0412	Masculin	3	11	80	35	13	9.5	Positif	Négative				Négative		OUI		3
SMC-NUT0413	Masculin	1	8.036	65	35	14	11.9	Positif	Négative				Négative		OUI		2
SMC-NUT0414	Masculin	3	14.025	98	35.6	15	9.6	Négatif	Négative				Négative		OUI		4
SMC-NUT0415	Masculin	3	13.082	92	35.5	15	9.3	Positif	Négative				Négative		OUI		4
SMC-NUT0416	Feminin	4	14.006	100	36.1	13.5	8.8	Positif	Négative				Négative		NON	a. Je nai pas de MILDA dans ma maison	3
SMC-NUT0417	Masculin	1	8.034	65	37	15	9.2	Négatif	Négative				Négative		OUI		3
SMC-NUT0418	Masculin	2	10.026	75	35.2	13.5	8.1	Négatif	Négative				Négative		OUI		3
SMC-NUT0419	Feminin	1	9.014	70	35.5	14	9.4	Négatif	Négative				Négative		OUI		3
SMC-NUT0420	Masculin	3	13.026	95	35.5	14	9	Négatif	Négative				Négative		OUI		4
SMC-NUT0421	Feminin	3	9.04	80	35	14	8.9	Positif	Négative				Négative		OUI		4
SMC-NUT0422	Feminin	5	17	100.5	35.8	15.5	11.3	Négatif	Négative				Négative		OUI		4
SMC-NUT0423	Masculin	3	15.01	100	35.9	14	12.3	Positif	Négative				Négative		NON	a. Je nai pas de MILDA dans ma maison
SMC-NUT0424	Masculin	4	18.066	100.1	36.2	15.5	11	Négatif	Négative				Négative		NON	a. Je nai pas de MILDA dans ma maison
SMC-NUT0425	Feminin	4	15.08	100	36.1	16	10.9	Positif	Négative				Négative		OUI		2
SMC-NUT0426	Masculin	4	13.07	90	35.1	17.5	9.8	Négatif	Négative				Négative		OUI		3
SMC-NUT0427	Masculin	2	9.06	85	35.5	17	9.2	Négatif	Négative				Négative		OUI		3
SMC-NUT0428	Feminin	2.9	13.082	85	35.9	17.1	11	Négatif	Négative				Négative		OUI		3
SMC-NUT0429	Masculin	4	15.002	93	35.2	16	9.2	Négatif	Négative				Négative		OUI		3
SMC-NUT0430	Feminin	3.1	12.768	90	35.1	15.5	10.4	Négatif	Négative				Négative		OUI		2
SMC-NUT0431	Masculin	3	13.045	80	35.7	16	10.1	Positif	Positive	70480	Oui		Négative		OUI		3
SMC-NUT0432	Masculin	2	14.17	80	35.7	15	9.6	Négatif	Négative				Négative		OUI		3
SMC-NUT0433	Feminin	3.9	17.035	95	35.9	15.5	11.8	Négatif	Négative				Négative		OUI		3
SMC-NUT0434	Feminin	2.1	9.763	90	35.2	15	11.2	Négatif	Négative				Négative		OUI
SMC-NUT0435	Masculin	1.4	9.131	70	35.7	14	12.1	Négatif	Négative				Négative		OUI		2
SMC-NUT0436	Feminin	1.2	5.472	74	35.4	14	9.5	Négatif	Négative				Négative		OUI		3
SMC-NUT0437	Masculin	1.6	12.042	70	35.8	13	12.8	Négatif	Négative				Négative		OUI		3
SMC-NUT0438	Masculin	2.7	14.05	90	35.4	16	11.2	Négatif	Négative				Négative		OUI		3
SMC-NUT0439	Feminin	2.9	14.15	90	36.4	15	11.9	Négatif	Négative				Négative		OUI		3
SMC-NUT0440	Masculin	3	13.03	94	36.2	15.5	11.4	Négatif	Négative				Négative		OUI		3
SMC-NUT0441	Masculin	2.4	13.015	84	36.7	15	10.8	Négatif	Négative				Négative		OUI		2
SMC-NUT0442	Feminin	3.6	16.14	100	35.1	17	10.6	Négatif	Négative				Négative		OUI		2
SMC-NUT0443	Feminin	3.1	17.155	87	36.2	15.5	10.8	Négatif	Négative				Négative		OUI		3
SMC-NUT0444	Feminin	4	15.13	98	35.2	15.5	10.4	Négatif	Négative				Négative		NON		3
SMC-NUT0445	Masculin	3.8	10.13	90	36.1	16	10.9	Négatif	Négative				Négative		OUI		3
SMC-NUT0446	Masculin	1.9	10.55	86	36.5	15	10.4	Négatif	Négative				Négative		NON		3
SMC-NUT0447	Masculin	3.1	10.05	93	35.2	15.5	10.8	Négatif	Négative				Négative		OUI		2
SMC-NUT0448	Feminin	3.4	17.15	90	35.4	15.5	9	Négatif	Négative				Négative		OUI		3
SMC-NUT0449	Feminin	1.2	8.024	70	35.4	14.5	10.6	Négatif	Négative				Négative		OUI		3
SMC-NUT0450	Masculin	4.2	12.105	94	36.4	16	10.8	Positif	Négative				Négative		OUI		3
SMC-NUT0451	Masculin	1.8	9.332	80.2	35.5	15.5	9.9	Négatif	Négative				Négative		OUI		4
SMC-NUT0452	Masculin	4.7	12.2	90.5	36.3	15.5	10.3	Négatif	Négative				Négative		OUI		4
SMC-NUT0453	Masculin	2.6	12.74	90.5	35.8	16	10.7	Négatif	Négative				Négative		OUI		3
SMC-NUT0454	Feminin	1.4	9.555	70.4	35.3	18.5	8.9	Négatif	Négative				Négative		OUI		3
SMC-NUT0455	Masculin	4.4	16.1	90.5	35.7	17	10.1	Négatif	Négative				Négative		OUI		3
SMC-NUT0456	Feminin	2.9	14.61	90.3	35.5	18.5	7.4	Positif	Négative				Négative		OUI		4
SMC-NUT0457	Masculin	3.33333	16.06	90.8	35	16.5	10.8	Négatif	Négative				Négative		OUI		3
SMC-NUT0458	Masculin	1.25	9.15	70.8	35.1	15.5	7.8	Négatif	Négative				Négative		OUI		4
SMC-NUT0459	Masculin	1.3	9.23	80.1	36.1	15.5	8.8	Négatif	Négative				Négative		OUI		2
SMC-NUT0460	Masculin	3.41667	13.92	80.9	36	16	10.8	Négatif	Négative				Négative		OUI		3
SMC-NUT0461	Feminin	3	14.4	90.5	36.6	16.5	8.8	Négatif	Négative				Négative		OUI		4
SMC-NUT0462	Masculin	3.33333	14.62	100.1	34.7	17	9.3	Négatif	Négative				Négative		OUI		4
SMC-NUT0463	Feminin	1.6	9.15	90.4	36.1	15.5	7	Positif	Négative				Négative		OUI		2
SMC-NUT0464	Masculin	2	9.7	80.6	35.8	16	9.3	Négatif	Négative				Négative		OUI		2
SMC-NUT0465	Feminin	1.1	7.1	60.7	34.6	15	9	Négatif	Négative				Négative		OUI		2
SMC-NUT0466	Masculin	5.2	17.5	100.4	35.7	16	9.4	Négatif	Négative				Négative		OUI		2
SMC-NUT0467	Masculin	4.7	13.6	90.3	36	15	11.2	Négatif	Négative				Négative		OUI		3
SMC-NUT0468	Feminin	1.3	7.33	70.4	35.1	14.5	9.7	Négatif	Négative				Négative		OUI		3
SMC-NUT0469	Feminin	3.8	14.266	90.4	36.2	16	10.5	Positif	Négative				Négative		OUI		3
SMC-NUT0470	Feminin	2.3	9.45	70.4	35.2	14.2	7.8	Positif	Négative				Négative		OUI		2
SMC-NUT0471	Masculin	4.7	16.91	105	36.2	15.2	11.3	Négatif	Négative				Négative		OUI
SMC-NUT0472	Feminin	1.3	8	73	35	13.2	9.2	Négatif	Négative				Négative		OUI
SMC-NUT0473	Masculin	4.2	10.71	83	36	13.6	10.3	Négatif	Négative				Négative		OUI		4
SMC-NUT0474	Masculin	1.2	9.4	81	35.4	16	9.2	Négatif	Négative				Négative		OUI
SMC-NUT0475	Feminin	1.8	8.5	78	35.8	15	11.5	Négatif	Négative				Négative		OUI
SMC-NUT0476	Masculin	2.4	13.91	85	36.7	16.7	11	Négatif	Négative				Négative		OUI
SMC-NUT0477	Masculin	3.7	13.99	92	36.4	15.9	7.4	Négatif	Négative				Négative		OUI		3
SMC-NUT0478	Masculin	3.8	13.29	93	35.6	15.5	10.6	Positif	Positive	1459	Oui		Négative		OUI
SMC-NUT0479	Feminin	1.3	7.1	72	36.3	12.7	10	Négatif	Négative				Négative		OUI		4
SMC-NUT0480	Masculin	2.9	13.71	92	35.5	14.5	12.8	Négatif	Négative				Négative		OUI
SMC-NUT0481	Masculin	4.1	14.6	93	36.3	15.9	10.1	Négatif	Négative				Négative		OUI		4
SMC-NUT0482	Feminin	2.9	11.95	88	36.4	14.1	11.8	Négatif	Négative				Négative		OUI
SMC-NUT0483	Feminin	3.83333	14.6	91	35.6	15.5	13.1	Négatif	Négative				Négative		OUI
SMC-NUT0484	Masculin	4.1	16.48	100	36.3	17.3	11.6	Négatif	Négative				Négative		OUI
SMC-NUT0485	Masculin	3.3	12.11	87	35.1	15.3	12.6	Négatif	Négative				Négative		OUI		3
SMC-NUT0486	Masculin	4.5	13.71	99	35.1	15	8.6	Négatif	Négative				Négative		OUI		4
SMC-NUT0487	Feminin	3	14.43	96	36.2	14.3	10.3	Négatif	Négative				Négative		OUI
SMC-NUT0488	Feminin	3.1	13.43	92	36.3	14	10.3	Positif	Négative				Négative		OUI		3
SMC-NUT0489	Feminin	4	13.92	97	35.6	15.8	9.2	Négatif	Négative				Négative		OUI		3
SMC-NUT0490	Feminin	1.7	9.19	77	35.3	14.9	9.2	Négatif	Négative				Négative		OUI
SMC-NUT0491	Feminin	3.7	12.702	94	35.5	14.4	11.1	Négatif	Négative				Négative		NON	a. Je nai pas de MILDA dans ma maison
SMC-NUT0492	Masculin	1.2	10.27	73	36.6	15.3	11.7	Négatif	Négative				Négative		OUI		2
SMC-NUT0493	Feminin	4	11.44	88	35.5	13.9	11.7	Négatif	Négative				Négative		OUI		2
SMC-NUT0494	Masculin	2.58333	11.81	82	36.4	14.7	9.8	Négatif	Négative				Négative		OUI		2
SMC-NUT0495	Masculin	3.91667	15.82	98	36.2	15.6	10	Négatif	Négative				Négative		OUI		3
SMC-NUT0496	Masculin	1.66667	9.31	78	36.4	12.1	10.4	Négatif	Négative				Négative		OUI		3
SMC-NUT0497	Masculin	3.66667	13.01	93	35.6	14	10.1	Négatif	Négative				Négative		OUI		3
SMC-NUT0498	Feminin	3.08333	13.001	91	35.9	15.8	12.2	Négatif	Négative				Négative		OUI		2
SMC-NUT0499	Masculin	3.5	14.86	95	36.6	15.3	9.8	Positif	Négative				Négative		OUI		2
SMC-NUT0500	Feminin	3.16667	15.8	89	35.7	17.3	10.3	Positif	Négative				Négative		OUI		2
SMC-NUT0501	Feminin	1.7	10.122	78	36.5	14.5	11.4	Négatif	Négative				Négative		OUI		3
SMC-NUT0502	Feminin	3.2	10.02	86	36.3	16	9.3	Négatif	Négative				Négative		OUI		3
SMC-NUT0503	Masculin	4	13.11	100	36.7	15.5	9.9	Négatif	Négative				Négative		NON		3
SMC-NUT0504	Masculin	4	15.92	98	35.5	16	8.1	Négatif	Négative				Négative		NON	a. Je nai pas de MILDA dans ma maison	3
SMC-NUT0505	Masculin	2	8.175	70	35.8	14.5	11.3	Négatif	Négative				Négative		NON	a. Je nai pas de MILDA dans ma maison	4
SMC-NUT0506	Feminin	2	10.012	80	36.2	15	11.5	Négatif	Négative				Négative		NON	a. Je nai pas de MILDA dans ma maison	3
SMC-NUT0507	Feminin	2.9	10.056	85	35.5	15.5	8.4	Négatif	Négative				Négative		NON
SMC-NUT0508	Masculin	3.5	14.05	90	35.4	17	10.4	Positif	Négative				Négative		NON		3
SMC-NUT0509	Masculin	1.6	8.115	73	36.2	14.5	10.7	Positif	Négative				Négative		NON
SMC-NUT0510	Feminin	4	13.095	98	36	16	10	Négatif	Négative				Négative		OUI		2
SMC-NUT0511	Masculin	2.9	11.1	85	35.9	17.5	8.7	Positif	Négative				Négative		OUI		2
SMC-NUT0512	Feminin	3	11.06	90	36	16	7.7	Positif	Négative				Négative		OUI		3
SMC-NUT0513	Masculin	4.1	15.03	95	36	16.5	7.7	Négatif	Négative				Négative		NON	a. Je nai pas de MILDA dans ma maison	3
SMC-NUT0514	Masculin	1.3	8.06	73	35.8	15	9.9	Négatif	Négative				Négative		OUI		3
SMC-NUT0515	Feminin	3.8	15.03	95	36	16.5	9	Négatif	Négative				Négative		OUI		3
SMC-NUT0516	Feminin	2.2	13.034	82	35.4	15	11.5	Négatif	Négative				Négative		NON		3
SMC-NUT0517	Feminin	2.5	12.06	80	36.1	15.5	9.2	Négatif	Négative				Négative		OUI		3
SMC-NUT0518	Masculin	1.9	10.954	98	36.2	16	8.6	Négatif	Négative				Négative		OUI		3
SMC-NUT0519	Masculin	2.8	15.04	80	36.1	17	8.1	Négatif	Négative				Négative		OUI		2
SMC-NUT0520	Feminin	3	13.085	100	37.2	15.5	11.8	Négatif	Négative				Négative		OUI
SMC-NUT0521	Masculin	2	8.015	70	35	13	7.5	Négatif	Négative				Négative		OUI		2
SMC-NUT0522	Feminin	5	13.022	91	35.4	14.5	11.5	Négatif	Négative				Négative		OUI		4
SMC-NUT0523	Feminin	2	10.012	80	35.6	14	10	Négatif	Négative				Négative		OUI		3
SMC-NUT0524	Feminin	5	14.006	91	36.1	15	9.1	Négatif	Négative				Négative		OUI		2
SMC-NUT0525	Masculin	2	12.082	83	36.5	15.5	7.8	Négatif	Négative				Négative		OUI		3
SMC-NUT0526	Masculin	3	14.056	90	35.1	15.5	8.8	Négatif	Négative				Négative		OUI		2
SMC-NUT0527	Masculin	2	10.02	75	35.4	14	9.1	Négatif	Négative				Négative		OUI		2
SMC-NUT0528	Masculin	3	11.07	85	36.4	15	9.3	Positif	Négative				Négative		OUI		2
SMC-NUT0529	Feminin	5	19.09	100	36	17	9.5	Négatif	Négative				Négative		OUI		2
SMC-NUT0530	Feminin	3	12.098	85	35.6	14.5	10	Négatif	Négative				Négative		OUI		3
SMC-NUT0531	Feminin	4.2	12.64	96	35.5	14.2	11.6	Négatif	Négative				Négative		OUI		2
SMC-NUT0532	Feminin	2.66667	12.406	86	35.7	14.9	8.3	Négatif	Négative				Négative		NON	a. Je nai pas de MILDA dans ma maison
SMC-NUT0533	Feminin	1.4	10.14	104	35.9	14.3	9.7	Négatif	Négative				Négative		OUI		2
SMC-NUT0534	Masculin	2.75	11.42	85	35.6	14.3	10.3	Négatif	Négative				Négative		OUI		3
SMC-NUT0535	Masculin	1.4	8.76	74	35.3	14.5	9.7		Négative				Négative		OUI		4
SMC-NUT0536	Feminin	1.1	6.31	68	35.4	11.2	8.8	Négatif	Négative				Négative		OUI		3
SMC-NUT0537	Masculin	2.3	11.22	80	35.6	16.5	9.3	Négatif	Négative				Négative		OUI		2
SMC-NUT0538	Feminin	2.2	10.73	85	35.7	15.2	9.2	Négatif	Négative				Négative		OUI		2
SMC-NUT0539	Masculin	1.6	8.115	74	35.9	12.8	9.4	Négatif	Négative				Négative		OUI		2
SMC-NUT0540	Feminin	1.3	7.4	70	35.9	13.2	10.1	Négatif	Négative				Négative		OUI		2
SMC-NUT0541	Feminin	1.3	8.52	74	35.8	13.6	9.2	Négatif	Négative				Négative		OUI		3
SMC-NUT0542	Masculin	3.41667	12.58	95	35.9	14.3			Négative				Positive	56	NON	a. Je nai pas de MILDA dans ma maison
SMC-NUT0543	Masculin	2.41667	14.24	94	36.4	15	11	Négatif	Négative				Négative		OUI
SMC-NUT0544	Feminin	2.9	11.44	89	36.6	14.4	11.5	Négatif	Négative				Négative		NON	a. Je nai pas de MILDA dans ma maison
SMC-NUT0545	Masculin	1.3	8.817	74	35.8	13	11.1	Négatif	Négative				Négative		NON	a. Je nai pas de MILDA dans ma maison
SMC-NUT0546	Feminin	2.5	14.16	90	35.8	17.2	10.9	Négatif	Négative				Négative		NON	a. Je nai pas de MILDA dans ma maison
SMC-NUT0547	Feminin	3.1	12.14	89	35.7	14.8	9.6	Positif	Positive	572	Oui		Positive	40	NON	a. Je nai pas de MILDA dans ma maison
SMC-NUT0548	Feminin	1.6	11.8	86	35.5	14.5	10.9	Négatif	Négative				Négative		NON	a. Je nai pas de MILDA dans ma maison
SMC-NUT0549	Masculin	2.16667	16.04	103	35.9	15.9	10.1	Négatif	Négative				Négative		NON	a. Je nai pas de MILDA dans ma maison
SMC-NUT0550	Feminin	2.16667	9.425	80	35.7	13.5	9.9	Négatif	Négative				Négative		NON	a. Je nai pas de MILDA dans ma maison
SMC-NUT0551	Masculin	1.1	8.645	66	36.1	15.5	8.2	Négatif	Négative				Négative		OUI		4
SMC-NUT0552	Masculin	5	16.17	103	36.4	15	10.1	Positif	Négative				Négative		OUI		3
SMC-NUT0553	Feminin	3	12.77	89	36.4	15.5	9.9	Négatif	Négative				Négative		OUI		3
SMC-NUT0554	Feminin	3	13.9	96	36.5	15	10	Négatif	Négative				Négative		NON	b. Jai une MILDA dans ma maison mais je ne lai pas fixé
SMC-NUT0555	Feminin	4.91667	17.14	105	36.1	16	10.9	Négatif	Négative				Négative		OUI		5
SMC-NUT0556	Feminin	1.16667	9.8	77	35.7	15	9.1	Négatif	Négative				Négative		OUI		5
SMC-NUT0557	Feminin	3.66667	15.5	118	35.8	15.7	10.5	Positif	Négative				Négative		OUI		4
SMC-NUT0558	Masculin	1.41667	6.7	63	36.3	12.9	7.1	Négatif	Négative				Négative		OUI		3
SMC-NUT0559	Feminin	5	19.2	108	36.7	17	11	Négatif	Négative				Négative		NON	a. Je nai pas de MILDA dans ma maison
SMC-NUT0560	Feminin	1.5	10.2	89	36.1	16	12	Négatif	Négative				Négative		NON	a. Je nai pas de MILDA dans ma maison
SMC-NUT0561	Masculin	4	12.4	89	36.3	14.5	10.6	Négatif	Négative				Négative		OUI		4
SMC-NUT0562	Feminin	1.83333	9.5	78	36.7	14.9	10.3	Négatif	Négative				Négative		OUI		3
SMC-NUT0563	Masculin	2.58333	15.05	98	36.4	16	10.6	Négatif	Négative				Négative		OUI		3
SMC-NUT0564	Feminin	5	17.53	100	36	17.5	10.8	Négatif	Négative				Négative		OUI		3
SMC-NUT0565	Feminin	2.08333	10.41	82	36.4	14.8	9.3	Négatif	Négative				Négative		OUI		4
SMC-NUT0566	Masculin	2.33333	10.9	82	37.3	16	12.5	Négatif	Négative				Négative		OUI		3
SMC-NUT0567	Feminin	3.25	11.61	86	36.9	14.5	10.2	Négatif	Négative				Négative		OUI
SMC-NUT0568	Feminin	2	10.8	80	35.3	15.9	10.4	Négatif	Négative				Négative		OUI		2
SMC-NUT0569	Feminin	4.16667	16.06	96	36.8	16.5	11.2	Positif	Négative				Négative		OUI		3
SMC-NUT0570	Feminin	1.08333	7.83	69	36.5	14	11.5	Négatif	Négative				Négative		OUI		3
SMC-NUT0571	Masculin	2.41667	14.6	91	36.9	16.5	9.2	Positif	Négative				Négative		OUI		3
SMC-NUT0572	Masculin	2.91667	14.5	91	36.8	15	12	Positif	Négative				Négative		OUI		4
SMC-NUT0573	Feminin	4	14.85	101	36.4	15	10.3	Négatif	Négative				Négative		OUI		3
SMC-NUT0574	Masculin	3	11.4	96	36.5	15.5	10.5	Négatif	Négative				Négative		OUI		2
SMC-NUT0575	Masculin	2.9	15.85	92	36.1	15.8	12.8	Négatif	Positive	931	Oui		Négative		OUI		3
SMC-NUT0576	Masculin	1	8.65	68	36.7	14	9.7	Négatif	Négative				Négative		OUI		3
SMC-NUT0577	Masculin	3.2	15.01	96	35.8	15.9	9.1	Négatif	Négative				Négative		OUI		3
SMC-NUT0578	Feminin	1.58333	9.79	78	35.9	13.9	8.9	Négatif	Négative				Négative		OUI		3
SMC-NUT0579	Masculin	2.33333	12.04	84	35.3	14.7	11	Positif	Négative				Négative		OUI		3
SMC-NUT0580	Masculin	4.41667	15.77	98	35.7	16.5	9.6	Négatif	Négative				Négative		OUI		3
SMC-NUT0581	Masculin	4.66667	16.68	98	36.1	18.5	10.9	Négatif	Négative				Négative		OUI		3
SMC-NUT0582	Feminin	4.91667	18	108	35.8	17.8	12.4	Négatif	Négative				Négative		OUI		3
SMC-NUT0583	Feminin	1.9	9.32	78	36	13.2	11.6	Négatif	Négative				Négative		OUI		4
SMC-NUT0584	Feminin	1.2	8.565	70	35.5	14.6	11.5	Négatif	Négative				Négative		OUI		3
SMC-NUT0585	Masculin	1.2	8.65	66	35.8	13.7	10.9	Négatif	Négative				Négative		OUI		3
SMC-NUT0586	Masculin	3.33333	12.12	90	36.4	13.8	12.9	Positif	Négative				Négative		OUI		3
SMC-NUT0587	Feminin	4.7	13.45	90.5	34.5	17	9	Négatif	Négative				Négative		OUI		4
SMC-NUT0588	Feminin	2.5	13.71	80.8	35.7	16.5	9.8	Négatif	Négative				Négative		OUI		5
SMC-NUT0589	Masculin	1.2	7.44	70.3	36.8	15.2	9	Négatif	Négative				Négative		OUI		3
SMC-NUT0590	Feminin	1.5	7.69	70.3	35.9	13.5	9.3	Positif	Positive	6395	Oui		Négative		OUI		3
SMC-NUT0591	Masculin	1.8	9.62	80.2	36.9	14.5	10.7	Négatif	Négative				Négative		OUI		3
SMC-NUT0592	Feminin	3.6	15.7	100.2	36	16.5	8.6	Positif	Positive	1993	Oui		Négative		OUI		3
SMC-NUT0593	Masculin	5.1	17.16	100.2	35.7	15.5	11.3	Négatif	Négative				Négative		OUI		3
SMC-NUT0594	Feminin	2	9.039	80		13	11.4	Négatif	Négative				Négative		OUI		3
SMC-NUT0595	Masculin	1	7.067	65	35.5	13.5	8	Négatif	Négative				Négative		OUI		3
SMC-NUT0596	Feminin	2	14.018	91	35.6	15.5	10.4	Négatif	Négative				Négative		NON	b. Jai une MILDA dans ma maison mais je ne lai pas fixé	4
SMC-NUT0597	Feminin	3	12.05	90	36.1	15	10.4	Négatif	Négative				Négative		NON	b. Jai une MILDA dans ma maison mais je ne lai pas fixé	2
SMC-NUT0598	Masculin	1	6.026	65	35.3	12	7.3	Négatif	Négative				Négative		OUI		3
SMC-NUT0599	Masculin	2	11.028	90	35.7	14	10.8	Négatif	Négative				Négative		OUI		2
SMC-NUT0600	Masculin	3	14.02	85	35.7	17	11.3	Négatif	Négative				Négative		OUI		2
SMC-NUT0601	Feminin	2	11.09	85	35.4	14.5	11.9	Négatif	Négative				Négative		OUI		3
SMC-NUT0602	Feminin	2	9.081	75	35.5	12	11	Négatif	Négative				Négative		OUI		3
SMC-NUT0603	Feminin	2	9.3	80	36	13	9	Négatif	Négative				Négative		OUI		3
SMC-NUT0604	Feminin	5	16.048	100	36.3	16	9.5	Négatif	Négative				Négative		OUI		2
SMC-NUT0605	Masculin	3	11.028	80	36.2	14	10.8	Négatif	Négative				Négative		OUI		2
SMC-NUT0606	Masculin	3	14.08	80.2	35	18	9.2	Positif	Positive	8000	Oui		Négative		OUI		3
SMC-NUT0607	Masculin	5	13.03	93	36.5	14	10.2	Négatif	Négative				Négative		OUI		3
SMC-NUT0608	Masculin	3	12.004	70	35.9	15	9.6	Négatif	Négative				Négative		OUI		3
SMC-NUT0609	Feminin	4	14.05	90	35	16	9.9	Négatif	Négative				Négative		OUI		3
SMC-NUT0610	Masculin	4	15.046	100	35	15.5	11.8	Positif	Négative				Négative		OUI		3
SMC-NUT0611	Feminin	5	11.6	85	35.1	14	12.6	Négatif	Négative				Négative		OUI		4
SMC-NUT0612	Feminin	3	11.092	85	35.1	15.5	9.1	Positif	Négative				Négative		OUI		3
SMC-NUT0613	Masculin	3	15	100	35	16	12.7	Négatif	Négative				Négative		OUI		3
SMC-NUT0614	Feminin	4	14.088	100	35.1	14.5	11.5	Négatif	Négative				Négative		OUI		3
SMC-NUT0615	Masculin	4	12.04	90	35.8	14	10.8	Négatif	Négative				Négative		OUI		3
SMC-NUT0616	Masculin	4	16	98	35.6	18	11.8	Positif	Négative				Négative		OUI		3
SMC-NUT0617	Masculin	2	9.066	80	35	14.5	10.1	Négatif	Négative				Négative		OUI		3
SMC-NUT0618	Feminin	3	12.09	90	35	15	10.8	Négatif	Négative				Négative		OUI		3
SMC-NUT0619	Feminin	4	12	85	35	15	12.4	Négatif	Négative				Négative		OUI		3
SMC-NUT0620	Masculin	4	14.004	95	35.6	14.5	12.6	Négatif	Négative				Négative		OUI		3
SMC-NUT0621	Masculin	4.5	14.3	102	36.1	13.2	8.9	Négatif	Négative				Négative		OUI
SMC-NUT0622	Feminin	3.16667	10.86	73	36.4	13.5	10.8	Positif	Négative				Négative		OUI		3
SMC-NUT0623	Masculin	1.9	9.72	80	35.9	14	10.8	Négatif	Négative				Négative		NON	a. Je nai pas de MILDA dans ma maison	4
SMC-NUT0624	Masculin	2.1	10.93	71	35.9	13.5	11.5	Négatif	Négative				Négative		OUI
SMC-NUT0625	Feminin	3.16667	13.3	89	35.6	16.7	11.8	Négatif	Négative				Négative		OUI
SMC-NUT0626	Masculin	3.1	14.28	92.5	36.1	14.3	12.9	Positif	Négative				Négative		OUI		3
SMC-NUT0627	Feminin	2.9	12.98	94.5	36.4	15.5	11.8	Négatif	Négative				Négative		OUI
SMC-NUT0628	Masculin	2.5	11.59	84	36.5	14.3	10.5	Négatif	Négative				Négative		OUI		4
SMC-NUT0629	Masculin	3.7	14.75	91	35.8	16.2	9.4	Négatif	Négative				Négative		OUI
SMC-NUT0630	Feminin	1.91667	13.4	92	36.1	16.2	11.3	Négatif	Négative				Négative		OUI		3
SMC-NUT0631	Feminin	2.41667	11.76	84	36	14	10.3	Négatif	Négative				Négative		OUI
SMC-NUT0632	Feminin	3.2	11.57	83	36.1	13.9	8.3	Positif	Négative				Négative		OUI
SMC-NUT0633	Masculin	3.1	13.68	86.5	35.8	17.5	10	Négatif	Négative				Négative		OUI
SMC-NUT0634	Feminin	4.8	17.43	103	35.7	16	11	Négatif	Négative				Négative		OUI
SMC-NUT0635	Feminin	3.08333	12.69	88	35.7	15.3	10.3	Négatif	Négative				Négative		OUI
SMC-NUT0636	Masculin	1.9	9.1	75	35.5	13	10	Négatif	Négative				Négative		OUI		4
SMC-NUT0637	Feminin	3.6	14.67	95	36.4	15.2	10.1	Négatif	Négative				Négative		NON	a. Je nai pas de MILDA dans ma maison
SMC-NUT0638	Feminin	1.3	8.16	81	36	15.3	10.5	Négatif	Négative				Négative		NON	c. Je lai fixé mais je ne lai pas utilisé	3
SMC-NUT0639	Feminin	3.2	11.59	83	35.1	16.3	9.2	Négatif	Positive	656	Oui		Négative		OUI		3
SMC-NUT0640	Masculin	4.41667	14.17	98	35.7	13.8	11	Négatif	Négative				Négative		OUI		4
SMC-NUT0641	Feminin	2.16667	12.12	85	35.1	14.7	9.2	Négatif	Négative				Négative		NON	c. Je lai fixé mais je ne lai pas utilisé	4
SMC-NUT0642	Masculin	3.2	11.4	86	35	13.8	11.7	Négatif	Négative				Négative		OUI
SMC-NUT0643	Masculin	1.2	8.78	71	36	13.5	12.8	Négatif	Négative				Négative		OUI
SMC-NUT0644	Masculin	4.1	14.73	95	36.4	14.5	11.3		Négative				Négative		OUI		3
SMC-NUT0645	Feminin	4	15.31	96	36.1	16.2	11.3	Négatif	Négative				Négative		OUI		2
SMC-NUT0646	Feminin	2.5	11.35	73	35.7	15.5	10.5	Négatif	Négative				Négative		NON	a. Je nai pas de MILDA dans ma maison	3
SMC-NUT0647	Feminin	4.3	12.75	95	35.1	15.8	11.9	Négatif	Négative				Négative		OUI		3
SMC-NUT0648	Feminin	4.5	13.43	96		13.5	11.9	Négatif	Négative				Négative		OUI		4
SMC-NUT0649	Masculin	3.33333	14.8	95	36	15.4	11.9	Négatif	Négative				Négative		OUI		4
SMC-NUT0650	Masculin	2.3	9.7	78	35.3	13.5	11.3	Négatif	Négative				Négative		OUI		3
SMC-NUT0651	Feminin	3	10.74	88	36.4	14.5	10.7	Négatif	Négative				Négative		OUI		3
SMC-NUT0652	Masculin	2	9.915	81	36.2	13.5	9.4	Négatif	Négative				Négative		OUI		2
SMC-NUT0653	Feminin	4.66667	14.49	99	36.7	14.5	10.2	Positif	Négative				Négative		OUI		2
SMC-NUT0654	Feminin	3.58333	13.77	93	36	14.8	11.3	Négatif	Négative				Négative		OUI		2
SMC-NUT0655	Feminin	3.16667	11.8	90	35.6	14.9	10.5	Négatif	Négative				Négative		OUI		4
SMC-NUT0656	Masculin	4.33333	12.92	95	36.2	15	12.2	Négatif	Négative				Négative				3
SMC-NUT0657	Masculin	2.58333	11.2	89	36.2	14.2	11	Négatif	Négative				Négative		OUI		2
SMC-NUT0658	Masculin	4.5	10.75	89	35.5	13	11.5	Positif	Négative				Négative		OUI		3
SMC-NUT0659	Masculin	2	8.8	75	36.1	12.9	10.4	Négatif	Négative				Négative		OUI		3
SMC-NUT0660	Feminin	3.41667	12.8	89	35.4	15.9	11.6	Négatif	Négative				Négative		OUI		3
SMC-NUT0661	Masculin	2.58333	16.53	104	36.4	16	11.1	Négatif	Négative				Négative		NON	a. Je nai pas de MILDA dans ma maison	4
SMC-NUT0662	Feminin	2.58333	9.72	83	36.4	13	8.7	Négatif	Négative				Négative		OUI		3
SMC-NUT0663	Masculin	2.5	11.92	83	36.3	14.9	11.6	Négatif	Négative				Négative		OUI		3
SMC-NUT0664	Masculin	2.5	10.38	92	36.5	14.5	11.5	Négatif	Négative				Négative		OUI
SMC-NUT0665	Feminin	4.33333	16.34	101.1	36.2	16.9	10.1	Négatif	Négative				Négative		OUI		3
SMC-NUT0666	Masculin	3.33333	16.12	99	36.7	16	9.2	Négatif	Négative				Négative		OUI		2
SMC-NUT0667	Masculin	4.08333	13.63	93	37	14.6	8.8	Négatif	Négative				Négative		OUI		4
SMC-NUT0668	Feminin	1.08333	7.42	67	36.1	13.3	8.9	Négatif	Négative				Négative		OUI		4
SMC-NUT0669	Masculin	2.41667	10.32	84	36.5	14.8	11	Négatif	Négative				Négative		OUI		3
SMC-NUT0670	Masculin	3.16667	13.6	93	36.4	15	11.2	Négatif	Négative				Négative		OUI		3
SMC-NUT0671	Masculin	2	9.22	80.4	34.8	15.5	12.3	Négatif	Négative				Négative		OUI		2
SMC-NUT0672	Masculin	1.6	8.9	70.6	32.9	16.5	11.1	Négatif	Négative				Négative		OUI		2
SMC-NUT0673	Feminin	1.3	7.62	70	35.8	15.1	9.4	Négatif	Négative				Négative		OUI		2
SMC-NUT0674	Masculin	1.2	9.72	70.3	35.8	14	9.9	Négatif	Négative				Négative		OUI		3
SMC-NUT0675	Masculin	1.4	8.022	70.8	35.2	14.5	10.8	Négatif	Négative				Négative		OUI		3
SMC-NUT0676	Feminin	1.9	8.088	70.7	34	15	12.5	Négatif	Négative				Négative		OUI		3
SMC-NUT0677	Feminin	3.9	10.2	90.5	36	14.6	10	Négatif	Négative				Négative		OUI		3
SMC-NUT0678	Masculin	2.4	10.1	80.6	35.1	15	12.4	Négatif	Négative				Négative		OUI		3
SMC-NUT0679	Masculin	2.3	9.2	80.2	35.5	15	9.3	Négatif	Négative				Négative		OUI		3
SMC-NUT0680	Feminin	2.8	8.3	80.7	35.2	13.5	6.7	Positif	Positive	2257	Oui		Négative		OUI		3
SMC-NUT0681	Masculin	1.3	7.23	80.3	35.8	14	8.6	Positif	Négative				Négative		OUI		3
SMC-NUT0682	Masculin	4.3	13.334	100	36.5	16.5	10.5	Négatif	Négative				Négative		OUI		3
SMC-NUT0683	Masculin	1.7	12.18	80	34	17	10.8	Négatif	Négative				Négative		OUI		4
SMC-NUT0684	Feminin	4.1	13.59	100	36.1	17.4	11.5	Négatif	Négative				Négative		OUI		2
SMC-NUT0685	Feminin	2	8.72	70.4	34.3	15.2	9.7	Négatif	Négative				Négative		OUI		3
SMC-NUT0686	Masculin	3.6	11.17	90	35.9	16.5	11.5	Négatif	Positive	11102	Oui		Négative		OUI		2
SMC-NUT0687	Feminin	2.9	12.39	80.7	35.9	16.5	8.7	Négatif	Négative				Négative		OUI		4
SMC-NUT0688	Feminin	2.75	9.11	90.4	38	15	11.5	Positif	Négative				Négative		OUI		2
SMC-NUT0689	Masculin	2.9	12.951	80.9	33.2	17	11.3	Négatif	Négative				Négative		OUI		2
SMC-NUT0690	Masculin	2.2	10.272	80.4	35.9	14.5	9.7	Positif	Négative				Négative		OUI		2
SMC-NUT0691	Masculin	4.91667	14.15	100	35.4	14.2	11.6	Négatif	Négative				Négative		NON	b. Jai une MILDA dans ma maison mais je ne lai pas fixé
SMC-NUT0692	Masculin	4.58333	14.36	97	35	14.8	14.1	Négatif	Négative				Négative		OUI		3
SMC-NUT0693	Feminin	1	7.405	79	35.3	12	10.6	Négatif	Négative				Négative		OUI		3
SMC-NUT0694	Masculin	1.5	11.45	73	35.6	14.3	10.6	Négatif	Négative				Négative		OUI		3
SMC-NUT0695	Masculin	3.16667	12.66	84	35.6	15	10.6	Positif	Négative				Négative		OUI		3
SMC-NUT0696	Feminin	4.7	14.75	104	36.3	14.7	12.7	Négatif	Négative				Négative		OUI		4
SMC-NUT0697	Feminin	1.9	8.66	77	35.7	13.6	9.7	Négatif	Négative				Négative		OUI		4
SMC-NUT0698	Masculin	2.3	11.07	83	35.4	14.2	10.1	Négatif	Négative				Négative		NON	b. Jai une MILDA dans ma maison mais je ne lai pas fixé	3
SMC-NUT0699	Masculin	3.4	12.51	86	35.9	14.9	11.7	Positif	Négative				Négative		OUI		2
SMC-NUT0700	Masculin	2.91667	10.87	87	35.8	13.3	11.6	Négatif	Négative				Négative		OUI		3
SMC-NUT0701	Feminin	2.1	8.7	81	36.2	14.5	11.4	Négatif	Négative				Négative		OUI		3
SMC-NUT0702	Feminin	2.41667	12.03	84	35.7	14.4	9.1	Positif	Négative				Négative		OUI		3
SMC-NUT0703	Masculin	2.16667	13.22	89	35.9	14.6	7.7	Positif	Négative				Négative		OUI		3
SMC-NUT0704	Masculin	4.3	19	110	35.4	18.5	11.8	Négatif	Négative				Négative		NON	a. Je nai pas de MILDA dans ma maison
SMC-NUT0705	Feminin	4.9	18.31	104	35.4	17	10.3	Positif	Positive	574	Oui		Négative		NON	a. Je nai pas de MILDA dans ma maison
SMC-NUT0706	Masculin	2.75	11.32	88	35.6	14	11.5	Négatif	Négative				Négative		OUI		4
SMC-NUT0707	Masculin	2.5	11.38	89	35.8	13.9	11.7	Négatif	Négative				Négative		OUI		4
SMC-NUT0708	Feminin	4.58333	17.84	109	36.6	14.6	7.9	Négatif	Négative				Négative		OUI		2
SMC-NUT0709	Feminin	1.6	7.9	74	35.6	13.2	8.8	Négatif	Négative				Négative		OUI		4
SMC-NUT0710	Masculin	2.66667	12.56	87	36.6	15.7	12	Négatif	Négative				Négative		OUI		3
SMC-NUT0711	Feminin	2.5	10.96	80	36.2	14.4	10.1	Négatif	Négative				Négative		OUI		3
SMC-NUT0712	Feminin	1.83333	11.22	85	35.6	16.5	9.2	Négatif	Négative				Négative		OUI		3
SMC-NUT0713	Masculin	3.16667	12.48	93	36.6	14.4	8.4	Négatif	Négative				Négative		OUI		2
SMC-NUT0714	Feminin	2.58333	13.33	92	36.7	15.7	11.4	Négatif	Négative				Négative		OUI		3
SMC-NUT0715	Masculin	3.5	13.41	93	35.5	15.9	11.3	Négatif	Négative				Négative		NON	a. Je nai pas de MILDA dans ma maison
SMC-NUT0716	Masculin	4.08333	15.7	95	36.3	16	10.3	Positif	Négative				Négative		NON	a. Je nai pas de MILDA dans ma maison	5
SMC-NUT0717	Masculin	1.3	10.39	76	36.5	15.6	8.4	Négatif	Positive	689	Oui		Négative		OUI		3
SMC-NUT0718	Masculin	3.6	13.91	93	35.5	15.3	10.2	Positif	Négative				Négative		OUI		3
SMC-NUT0719	Feminin	2.08333	10.71	82	35.9	14.1	11.3	Négatif	Négative				Négative		OUI		3
SMC-NUT0720	Feminin	3	12.61	94	35.7	14.3	9.4	Négatif	Négative				Négative		OUI		2
SMC-NUT0721	Masculin	3.6	12.97	93	35.2	14.3	11.6	Positif	Positive	812	Oui		Négative		OUI		4
SMC-NUT0722	Masculin	2.41667	15.52	89	35.6	17	8.2	Positif	Négative				Négative		OUI		4
SMC-NUT0723	Feminin	3.8	9.125	82	36.4	14.9	7.8	Négatif	Négative				Négative		OUI		2
SMC-NUT0724	Feminin	4.83333	19.77	110	36.4	17.7	11.7	Positif	Positive	254	Oui		Négative		OUI		4
SMC-NUT0725	Masculin	2.16667	12.88	89	35.5	15	11.8	Négatif	Négative				Négative		OUI		2
SMC-NUT0726	Feminin	1.91667	8.2	90.4	35.3	15	9.7	Positif	Positive	88	Oui		Positive	96	OUI		3
SMC-NUT0727	Feminin	1.41667	8	70.2	35.5	14.5	8.3	Négatif	Négative				Négative		OUI		3
SMC-NUT0728	Masculin	1	7.3	60.4	35.8	14	10.5	Négatif	Négative				Négative		OUI		3
SMC-NUT0729	Feminin	4.4	14.3	90.3	35.7	17	6.7	Négatif	Négative				Négative		OUI		3
SMC-NUT0730	Feminin	5.1	13.59	100	36.2	17	11.8	Négatif	Négative				Négative		OUI		3
SMC-NUT0731	Masculin	2.9	12.22	90.3	36.6	14.1	9.5	Positif	Positive	5773	Oui		Négative		OUI		3
SMC-NUT0732	Feminin	1.8	8.8	80	36.4	15.8	9.5	Négatif	Négative				Négative		OUI		3
SMC-NUT0733	Feminin	4	9.4	80.3	35.9	15.5	9.9	Négatif	Négative				Négative		OUI		3
SMC-NUT0734	Feminin	3.7	9.93	80.8	36.2	15	7	Négatif	Négative				Négative		OUI		3
SMC-NUT0735	Masculin	1	7.12	60.8	35.1	13.5	10.2	Négatif	Négative				Négative		OUI		3
SMC-NUT0736	Masculin	2.5	9.32	70.6	36.2	14.5	9.8	Négatif	Négative				Négative		OUI		3
SMC-NUT0737	Feminin	4.7	11.1	97	36.5	12.6	13.7	Négatif	Négative				Négative		OUI		4
SMC-NUT0738	Masculin	3.7	14.68	92	36.2	14.5	9.2	Négatif	Positive	171	Oui		Négative		OUI
SMC-NUT0739	Masculin	2.6	9.77	79	36.1	13	9.1	Négatif	Négative				Négative		OUI		3
SMC-NUT0740	Feminin	3.8	15.52	105	35.8	14.6	10.7	Négatif	Négative				Négative		OUI		3
SMC-NUT0741	Feminin	4	14.77	95	36.3	15.4	8.4	Positif	Négative				Négative		NON	c. Je lai fixé mais je ne lai pas utilisé	3
SMC-NUT0742	Masculin	1.25	8.6	75	35.5	13.5	9.4	Négatif	Négative				Négative		OUI		3
SMC-NUT0743	Masculin	3.6	13.72	94	35.5	14.4	12.5	Négatif	Négative				Négative		OUI
SMC-NUT0744	Feminin	4	12.48	97	36.2	14.5	10.8	Positif	Positive	1359	Oui		Négative		NON	a. Je nai pas de MILDA dans ma maison	4
SMC-NUT0745	Masculin	3.7	13.32	94	36.7	15	10.7	Négatif	Négative				Négative		OUI
SMC-NUT0746	Feminin	2.8	11.42	82	36.2	15.3	11.7	Négatif	Négative				Négative		OUI		3
SMC-NUT0747	Masculin	4.83333	14.68	96	35.9	15.1	12.5	Négatif	Négative				Négative		OUI		4
SMC-NUT0748	Feminin	2.2	8.11	74	35.5	12.9	8.5	Positif	Négative				Négative		OUI		3
SMC-NUT0749	Masculin	1.8	11.1	79	36	12.8	9.3	Négatif	Négative				Négative		OUI
SMC-NUT0750	Feminin	4.66667	17.32	104	35.8	15	10.7	Négatif	Négative				Négative		OUI		4
SMC-NUT0751	Masculin	4	12.41	90	36.4	15	10.4	Négatif	Négative				Négative		NON	a. Je nai pas de MILDA dans ma maison
SMC-NUT0752	Feminin	3	12.82	90	36.7	16	11.2	Négatif	Négative				Négative		NON
SMC-NUT0753	Feminin	3	13.96	97	35.8	15.5	9.4	Négatif	Positive	2303	Oui		Négative		OUI		3
SMC-NUT0754	Feminin	2	11.052	80	35.9	15.5	8.4	Négatif	Positive	111	Oui		Négative		OUI		3
SMC-NUT0755	Feminin	4	11.93	84	36.8	16	9.9	Négatif	Positive	4441	Oui		Positive	40	OUI		3
SMC-NUT0756	Masculin	2.4	12.062	85	35.7	15.5	9.1	Négatif	Positive	9656	Oui		Négative		OUI		3
SMC-NUT0757	Masculin	2.9	12.06	80	36.2	16	10.7	Positif	Positive	616	Oui	Oui	Négative		OUI		3
SMC-NUT0758	Masculin	4	13.78	90	36.2	16	10.1	Positif	Positive	1847	Oui		Négative		OUI		3
SMC-NUT0759	Masculin	1.3	11.045	70	35.6	15.5	8.9	Négatif	Négative				Négative		OUI		2
SMC-NUT0760	Masculin	1.1	10.02	73	36.7	15	8.1	Négatif	Positive	56	Oui		Négative		OUI		2
SMC-NUT0761	Feminin	1.7	8.023	74	35.8	13	11.3	Négatif	Négative				Négative		OUI		4
SMC-NUT0762	Masculin	2.8	14.04	85	35.5	17	9.5	Positif	Positive	1453	Oui		Négative		OUI		3
SMC-NUT0763	Feminin	2.6	10.09	70	35.4	14.5	9.2	Négatif	Négative				Négative		OUI		3
SMC-NUT0764	Feminin	3.4	11.81	88	36.1	16	9.6	Négatif	Positive	10606	Oui		Négative		OUI		4
SMC-NUT0765	Feminin	3.9	10.98	88	36.2	15.5	6.2	Négatif	Négative				Négative		OUI		3
SMC-NUT0766	Feminin	2.7	10.06	83	35.3	15.5	8.7	Négatif	Négative				Négative		OUI		3
SMC-NUT0767	Feminin	2.9	14.94	97	35.7	16.5	9.5	Positif	Négative				Négative		OUI		4
SMC-NUT0768	Feminin	1.8	14.09	80	35.7	14.5	10.5	Négatif	Négative				Négative		OUI		3
SMC-NUT0769	Masculin	4.2	13.98	94	36.2	16.5	9.2	Négatif	Négative				Négative		OUI		3
SMC-NUT0770	Feminin	3	12.42	90	36.6	16.5	10.2	Négatif	Négative				Négative		OUI		4
SMC-NUT0771	Feminin	1.4	8.355	72	36	15	10.6	Négatif	Négative				Négative		OUI		4
SMC-NUT0772	Feminin	3.4	12.53	90	36.3	15	11.3	Négatif	Négative				Négative		NON		3
SMC-NUT0773	Feminin	2	9.112	70	36.4	15.5	7.1	Positif	Positive	3507	Oui		Négative		NON
SMC-NUT0774	Feminin	3	13.221	87	37.2	15.5	11	Négatif	Négative				Négative		OUI		3
SMC-NUT0775	Feminin	3.2	16.04	85	36.4	16.5	10.7	Positif	Négative				Négative		OUI		4
SMC-NUT0776	Feminin	2.9	13.094	84	35.9	14.4	12.4	Négatif	Négative				Négative		NON	b. Jai une MILDA dans ma maison mais je ne lai pas fixé	3
SMC-NUT0777	Feminin	4	11.09	80	36.3	13.5	11	Négatif	Négative				Négative		OUI		2
SMC-NUT0778	Masculin	5	15.096	100	36	14	9.6	Positif	Positive	1486	Oui		Négative		OUI		2
SMC-NUT0779	Masculin	2	10.05	75	35.9	15.5	7.6	Négatif	Négative				Négative		OUI		2
SMC-NUT0780	Masculin	1	7.045	70	36.1	12	6.8	Positif	Négative				Négative		OUI		3
SMC-NUT0781	Feminin	2	8.063	70	35.8	14	10.9	Négatif	Négative				Négative		OUI		3
SMC-NUT0782	Feminin	5	14.005	90	36	15.5	10.4	Positif	Positive	22925	Oui		Négative		OUI		2
SMC-NUT0783	Feminin	3	9.05	74	36	13.5	11.6	Négatif	Négative				Négative		OUI		3
SMC-NUT0784	Masculin	4	13.04	91	36.2	16	11.2	Négatif	Négative				Négative		OUI		3
SMC-NUT0785	Feminin	5	14.07	100	36.9	15.5	10.9	Négatif	Négative				Négative		OUI		3
SMC-NUT0786	Masculin	4	11.04	91	36	14	6.3	Négatif	Négative				Négative		OUI		3
SMC-NUT0787	Feminin	2	11	80	36	16	10	Négatif	Négative				Négative		OUI		3
SMC-NUT0788	Feminin	2.2	10.062	74	37.5	14.5	10.6	Négatif	Négative				Négative		OUI		3
SMC-NUT0789	Masculin	3	10.07	85	35.6	15.5	9.5	Négatif	Négative				Négative		OUI		3
SMC-NUT0790	Feminin	2	14.054	100	36	15	11.9	Négatif	Négative				Négative		OUI		3
SMC-NUT0791	Masculin	4	13.006	90	36	14.5	11.2	Positif	Négative				Négative		OUI		2
SMC-NUT0792	Feminin	4.2	18	100	36	14.5	12.4	Négatif	Négative				Négative		OUI		2
SMC-NUT0793	Feminin	2	8.056	80	36	12	6.7	Positif	Négative				Négative		OUI		4
SMC-NUT0794	Feminin	3	10.03	75	35	13	9.2	Positif	Positive	6826	Oui		Négative		OUI		2
SMC-NUT0795	Feminin	2	7.05	65	35	14	10.4	Négatif	Négative				Négative		OUI		3
SMC-NUT0796	Feminin	2	8.05	70	36	14	11.3	Négatif	Négative				Négative		OUI		2
SMC-NUT0797	Masculin	2	12.05	85	35.3	15.5	10.7	Positif	Négative				Négative		NON	b. Jai une MILDA dans ma maison mais je ne lai pas fixé
SMC-NUT0798	Feminin	3.9	15.072	100	35.8	15	11.1	Négatif	Négative				Négative		OUI		4
SMC-NUT0799	Masculin	2	10.005	75	35.6	13	10.4	Négatif	Négative				Négative		OUI		3
SMC-NUT0800	Masculin	4	11.066	75	36.2	14	10.6	Négatif	Négative				Négative		OUI		3
SMC-NUT0801	Feminin	4.33333	13.29	98	36	14.5	9.5	Négatif	Négative				Négative		OUI		3
SMC-NUT0802	Feminin	1.5	6.8	65	37	12	10.2	Négatif	Négative				Négative		OUI		3
SMC-NUT0803	Masculin	3.41667	13.08	92	36.2	15.2	11.7	Négatif	Négative				Négative		OUI		3
SMC-NUT0804	Feminin	2.75	12.36	83	36.4	16	10.6	Négatif	Négative				Négative		NON	c. Je lai fixé mais je ne lai pas utilisé	4
SMC-NUT0805	Masculin	4	15.03	93	36.3	16	11.9	Négatif	Négative				Négative		OUI		3
SMC-NUT0806	Feminin	2.9	11.56	96	35.9	14	11.4	Positif	Négative				Négative		OUI		4
SMC-NUT0807	Feminin	2.5	12.17	88	36.5	14.9	10.3	Négatif	Négative				Négative		OUI		3
SMC-NUT0808	Masculin	1	5.875	63	35.6	12.3	9.6	Négatif	Négative				Négative		OUI		3
SMC-NUT0809	Masculin	1	5.54	63	35.7	13	9.3	Négatif	Négative				Négative		OUI		4
SMC-NUT0810	Masculin	3.08333	14.25	94	36.2	16	9.8	Négatif	Négative				Négative		OUI		4
SMC-NUT0811	Feminin	2.16667	10.2	85	36.9	14	10.2	Négatif	Négative				Négative		OUI		3
SMC-NUT0812	Masculin	2	13.2	93	36.8	16	11.2	Positif	Positive	2406	Oui		Négative		OUI		4
SMC-NUT0813	Feminin	2	11.85	83	36.2	15.4	10.2	Positif	Positive	144	Oui	Oui	Négative		OUI		3
SMC-NUT0814	Feminin	2	10.5	79	36.3	15.8	11.9	Négatif	Négative				Négative		OUI		3
SMC-NUT0815	Feminin	2.41667	12.88	92	36.7	15	9.4	Positif	Négative				Négative		OUI		4
SMC-NUT0816	Masculin	2.66667	12.8	89	36.4	14.5	10.1	Positif	Négative				Négative		OUI		4
SMC-NUT0817	Feminin	2.33333	13.16	90	36.4	15.5	11.9	Positif	Négative				Négative		OUI		3
SMC-NUT0818	Feminin	1.16667	9.12	68	36.4	15.2	9.4	Positif	Négative				Négative		OUI		3
SMC-NUT0819	Masculin	4.83333	16.68	96	36.4	16.5	11.1	Positif	Négative				Négative		OUI		3
SMC-NUT0820	Masculin	2.25	11.18	81	35.5	15.5	10.6	Négatif	Négative				Négative		OUI		3
SMC-NUT0821	Masculin	1.91667	8.915	78	36.4	13.8	10.5	Négatif	Négative				Négative		OUI
SMC-NUT0822	Feminin	2.66667	10.79	85	36.6	13.4	9.6	Positif	Négative				Négative		OUI		4
SMC-NUT0823	Feminin	4.08333	15.44	95	36.9	16.5	12.3	Négatif	Négative				Négative		OUI		4
SMC-NUT0824	Feminin	1.5	9.315	79	35.5	14	11.1	Négatif	Négative				Négative		OUI		4
SMC-NUT0825	Feminin	2.5	16.51	95	36.5	17	11.3	Négatif	Négative				Négative		OUI		4
SMC-NUT0826	Feminin	2.41667	9.74	85	36	12.9	12	Négatif	Négative				Négative		OUI		4
SMC-NUT0827	Masculin	1.9	8.7	74	35.9	13.8	9.9	Négatif	Négative				Négative		OUI		3
SMC-NUT0828	Feminin	1.9	8.8	75	36.4	13.5	10.8	Positif	Négative				Négative		OUI		4
SMC-NUT0829	Masculin	3.08333	13.77	90	36.4	15.8	10.4	Négatif	Négative				Négative		OUI		4
SMC-NUT0830	Masculin	2.08333	10.35	80	36.2	14.6	9.5	Négatif	Négative				Négative		OUI		4
SMC-NUT0831	Masculin	3.66667	15.14	98	36.9	15.4	9.4	Positif	Négative				Négative		OUI		3
SMC-NUT0832	Feminin	1.91667	10.83	82	36.3	15	9	Négatif	Négative				Négative		OUI		3
SMC-NUT0833	Masculin	3.08333	13.53	93	36.5	14.5	10.5	Négatif	Négative				Négative		OUI		3
SMC-NUT0834	Feminin	1.83333	7.91	71	36.5	13.5	8.5	Positif	Négative				Négative		OUI		3
SMC-NUT0835	Masculin	1.5	9.55	75	37	13	10.3	Positif	Négative				Négative		OUI		3
SMC-NUT0836	Masculin	3.16667	14.77	84	36.5	16	10.3	Négatif	Négative				Négative		OUI		3
SMC-NUT0837	Masculin	1.33333	10.32	80	35.8	14.5	9.3	Négatif	Négative				Négative		OUI		3
SMC-NUT0838	Feminin	4.83333	18.32	103	37.5	17	11	Négatif	Négative				Négative		OUI		4
SMC-NUT0839	Feminin	4.66667	15.42	85	37.2	15.2	11.4	Négatif	Négative				Négative		OUI		3
SMC-NUT0840	Feminin	3	13.58	99	36.8	14	10.1	Négatif	Négative				Négative		OUI		3
SMC-NUT0841	Masculin	3.3	12.92	93	36.2	14.8	12	Négatif	Négative				Négative		OUI		3
SMC-NUT0842	Feminin	3	9.945	85.3	36.3	13	11.3	Négatif	Négative				Négative		OUI		3
SMC-NUT0843	Masculin	2.1	11.23	76	35.4	13.8	7.2	Négatif	Négative				Négative		OUI
SMC-NUT0844	Feminin	4	18.07	97	35.5	16.4	11.3	Négatif	Négative				Négative		OUI
SMC-NUT0845	Feminin	3.8	14.38	94	36.3	16	10.1	Négatif	Négative				Négative		OUI		3
SMC-NUT0846	Masculin	2	11.01	80	35	14.4	7.1	Négatif	Négative				Négative		OUI
SMC-NUT0847	Feminin	3.1	15.07	93	35.4	15.5	10.9	Négatif	Négative				Négative		OUI
SMC-NUT0848	Masculin	2	8.25	73	36.1	15.5	9.3	Négatif	Négative				Négative		OUI
SMC-NUT0849	Feminin	2.5	13.99	93	36.3	14.6	10.2	Négatif	Négative				Négative		OUI		3
SMC-NUT0850	Masculin	1	9.2	68	36.2	15.2	7.9	Négatif	Négative				Négative		OUI		3
SMC-NUT0851	Feminin	2.8	12.325	90	35.4	16.5	11.2	Négatif	Négative				Négative		OUI		3
SMC-NUT0852	Masculin	2.7	10.937	80	36.1	15	10.2	Négatif	Négative				Négative		NON
SMC-NUT0853	Feminin	3.6	16.08	93	35.5	15	9.4	Négatif	Négative				Négative		NON		3
SMC-NUT0854	Masculin	2.9	12.779	90	35.6	16	10	Négatif	Négative				Négative		NON		3
SMC-NUT0855	Feminin	1.7	10.938	76	36	15.5	10.3	Négatif	Négative				Négative		NON	a. Je nai pas de MILDA dans ma maison
SMC-NUT0856	Masculin	3	10.09	90	35.7	16.5	10.1	Négatif	Négative				Négative		NON		3
SMC-NUT0857	Feminin	4	13.675	90	36.9	15.5	10.4	Négatif	Négative				Négative		OUI		5
SMC-NUT0858	Feminin	4	12.115	97	35.5	16	9.4	Négatif	Négative				Négative		NON		4
SMC-NUT0859	Feminin	3	12.779	90	35.2	15.5	9.8	Positif	Négative				Négative		NON		3
SMC-NUT0860	Feminin	1.6	11.37	72	36	15	8.4	Positif	Négative				Négative		OUI		3
SMC-NUT0861	Masculin	4	16.363	93	35.9	15	10.1	Négatif	Négative				Négative		NON
SMC-NUT0862	Masculin	3	12.012	85	35.7	16.5	11.2	Négatif	Négative				Négative		NON		2
SMC-NUT0863	Masculin	4	15.068	100	35.8	15	7.9	Négatif	Négative				Négative		NON
SMC-NUT0864	Masculin	4.2	12.9	95	36.2	14.5	8.5	Négatif	Négative				Négative		OUI
SMC-NUT0865	Feminin	2.1	9.34	80	36.5	14	10.4	Négatif	Négative				Négative		OUI		4
SMC-NUT0866	Masculin	4.3	12.12	90	36.3	15	9.6	Négatif	Négative				Négative		OUI		4
SMC-NUT0867	Masculin	1.5	8.415	70	35.9	14.5	8.6	Positif	Négative				Négative		OUI		4
SMC-NUT0868	Feminin	3	13.15	90	37.2	16	11.3	Négatif	Négative				Négative		OUI		6
SMC-NUT0869	Masculin	0.8	12.18	90	36.5	16	10.1	Négatif	Négative				Négative		OUI
SMC-NUT0870	Feminin	3.1	11.063	92	35.8	15.5	8.9	Négatif	Positive	3572	Oui		Positive	88	OUI		2
SMC-NUT0871	Feminin	3.41667	15.05	94	35.8	17	9.9	Positif	Positive	595	Oui		Négative		OUI		3
SMC-NUT0872	Masculin	2.3	8.395	75	36	13	7.7	Négatif	Négative				Négative		OUI		4
SMC-NUT0873	Feminin	3.3	11.2	83	36.6	13.5	10.8	Négatif	Négative				Négative		OUI
SMC-NUT0874	Feminin	5	12.3	91	35.9	15.6	9.2	Négatif	Négative				Négative		OUI		3
SMC-NUT0875	Masculin	1.3	8.5	69	36.5	14	12.8	Négatif	Négative				Négative		OUI		3
SMC-NUT0876	Feminin	1.8	8.605	76	36.3	14.2	9.8	Négatif	Négative				Négative		OUI
SMC-NUT0877	Masculin	3	11.35	76	35.4	14.3	10.7	Négatif	Négative				Négative		OUI
SMC-NUT0878	Feminin	1.7	9.02	76	35.1	13.9	9	Négatif	Négative				Négative		OUI
SMC-NUT0879	Feminin	0.6	12.12	98	35.5	15	10.5	Négatif	Négative				Négative		OUI		4
SMC-NUT0880	Masculin	3	9.12	84	35.9	14	10.8	Négatif	Négative				Négative		OUI		3
SMC-NUT0881	Feminin	3.6	11.68	88	36.1	13.3	10.8	Négatif	Négative				Négative		OUI		3
SMC-NUT0882	Feminin	1.8	7.79	74	35.9	13	9.7	Négatif	Négative				Négative		OUI
SMC-NUT0883	Feminin	1.8	8.345	76	35.4	13.2	10.3	Négatif	Négative				Négative		OUI
SMC-NUT0884	Feminin	4.9	15.52	105	35.2	15	10.7	Négatif	Négative				Négative		OUI		3
SMC-NUT0885	Feminin	4.66667	17.34	108	36	16.5	10.9	Négatif	Négative				Négative		OUI		4
SMC-NUT0886	Masculin	2.7	9.3	70.5	35.9	15	10.2	Négatif	Négative				Négative		OUI		4
SMC-NUT0887	Feminin	3.1	12.53	80.4	34.8	14	8	Positif	Positive	919	Oui		Négative		OUI		3
SMC-NUT0888	Masculin	4.5	13.476	100	36.2	14	9.1	Positif	Négative				Positive	80	OUI		3
SMC-NUT0889	Feminin	3.5	12.12	90	35.9	14.5	9.7	Positif	Négative				Négative		OUI		2
SMC-NUT0890	Masculin	1.1	8.335	70.2	35.2	14.5	7.2	Négatif	Négative				Négative		OUI		4
SMC-NUT0891	Masculin	1.91667	12.17	80	36	15	8.1	Positif	Positive	2673	Oui		Positive	88	OUI		3
SMC-NUT0892	Feminin	2.8	12.58	80.5	34.8	15	10.2	Négatif	Négative				Négative		OUI		3
SMC-NUT0893	Masculin	2.4	9.7	80	35	13.5	9.7	Négatif	Négative				Négative		OUI		2
SMC-NUT0894	Feminin	2.7	12.44	80.5	34.8	15	8.1	Positif	Positive	19269	Oui		Négative		OUI		3
SMC-NUT0895	Feminin	3.7	10.4	90.4	35.5	14.5	8	Positif	Négative				Négative		OUI		2
SMC-NUT0896	Masculin	1.3	9.3	70.5	35.8	15	8.2	Positif	Négative				Négative		OUI		3
SMC-NUT0897	Feminin	4.4	13.73	90.5	36.3	15	9.4	Négatif	Négative				Négative		OUI		4
SMC-NUT0898	Masculin	3.08333	13.55	90	36.8	15.5	8.4	Positif	Positive	26300	Oui		Négative		OUI		3
SMC-NUT0899	Masculin	4.3	17.41	90	35.4	17	9.9	Positif	Négative				Négative		OUI		3
SMC-NUT0900	Masculin	2.9	16.93	90.2	35.6	16	9.2	Négatif	Négative				Négative		OUI		3
SMC-NUT0901	Masculin	1.9	10.62	80	35.6	14.5	9.5	Négatif	Positive	440	Oui		Positive	64	OUI		3
SMC-NUT0902	Feminin	4.8	16.42	100	35.2	17	9.4	Négatif	Négative				Négative		OUI		3
SMC-NUT0903	Masculin	2.1	10.51	80	34.4	16.5	7.9	Positif	Positive	1115	Oui		Négative		OUI		3
SMC-NUT0904	Feminin	3.16667	12.64	90.4	35.4	14.5	7.9	Positif	Positive	568	Oui		Négative		OUI		4
SMC-NUT0905	Feminin	2.5	14.43	90	36	14.5	10.1	Positif	Positive	1720	Oui		Négative		OUI		3
SMC-NUT0906	Feminin	1.8	9.33	70.4	34.3	16.5	8.7	Positif	Négative				Négative		OUI		3
SMC-NUT0907	Masculin	3.66667	13.59	90.2	38.5	15.5	9.4	Négatif	Négative				Négative		OUI		3
SMC-NUT0908	Feminin	1.16667	8.5	70	35.3	14	10.6	Négatif	Négative				Négative		OUI		3
SMC-NUT0909	Feminin	4.33333	15.21	90.6	35.9	15.4	11.4	Négatif	Négative				Négative		OUI		3
SMC-NUT0910	Masculin	4.08333	14.84	90.5	36.5	16.5	10.1	Négatif	Positive	96	Oui		Négative		OUI		3
SMC-NUT0911	Masculin	1.83333	8.76	70.5	36.2	13.5	8.3	Positif	Négative				Positive	214	OUI		3
SMC-NUT0912	Masculin	2	11.33	80.3	35.9	15.5	11.4	Négatif	Négative				Négative		OUI		2
SMC-NUT0913	Masculin	1.8	8.9	70.2	35.1	12.5	8.8	Négatif	Négative				Négative		OUI		3
SMC-NUT0914	Feminin	4.41667	13.15	90.5	35.8	14.4	11.3	Négatif	Négative				Négative		OUI		2
SMC-NUT0915	Feminin	4.41667	12.85	90.5	35.8	14.5	10.9	Négatif	Négative				Négative		OUI		3
SMC-NUT0916	Feminin	2.7	9.65	86	35	14.8	7	Positif	Positive	1628	Oui		Négative		OUI		3
SMC-NUT0917	Feminin	1.9	9.46	70	35.6	14.9	8.7	Négatif	Négative				Négative		OUI		2
SMC-NUT0918	Feminin	2.25	10.08	80	35.7	14.7	8.8	Positif	Positive	8917	Oui		Négative		OUI		4
SMC-NUT0919	Feminin	4.2	15.64	107	36.2	14.3	11.4	Négatif	Négative				Négative		OUI		4
SMC-NUT0920	Masculin	1.1	10.64	76	35.9	14	6.8	Positif	Positive	151	Oui		Négative		OUI		4
SMC-NUT0921	Masculin	3.33333	12.31	92	35.3	14	11.1	Négatif	Négative				Négative		OUI		5
SMC-NUT0922	Feminin	3.3	12.62	89	35.8	15.3	8.9	Négatif	Négative				Négative		OUI		2
SMC-NUT0923	Masculin	1.83333	9.612	80	35.4	13.9	8.4	Négatif	Négative				Négative		OUI		2
SMC-NUT0924	Masculin	2.8	10.96	83	36.1	14.1	8.8	Négatif	Négative				Négative		OUI		3
SMC-NUT0925	Masculin	1.8	8.32	78	35.7	12.2	8.4	Négatif	Négative				Négative		NON	a. Je nai pas de MILDA dans ma maison	3
SMC-NUT0926	Masculin	4.1	12.42	100	36.1	17	9.6	Positif	Positive	558	Oui		Négative		OUI		2
SMC-NUT0927	Feminin	4.2	16.34	105	35.6	16.5	10.7	Négatif	Négative				Négative		OUI		2
SMC-NUT0928	Masculin	4.2	12.36	93	36.1	14.5	7.7	Positif	Positive	1280	Oui		Négative		OUI		3
SMC-NUT0929	Masculin	1.66667	10.39	79	35.8	14.8	10.3	Négatif	Négative				Négative		OUI		2
SMC-NUT0930	Feminin	3.2	8.485	74	35.6	12.4	11.3		Négative				Négative		OUI		3
SMC-NUT0931	Masculin	3	13.07	97	35.7	14	10.9	Positif	Négative				Négative		NON	b. Jai une MILDA dans ma maison mais je ne lai pas fixé	3
SMC-NUT0932	Feminin	5.1	16.8	104	35.7	15.2	11.4	Positif	Négative				Négative		OUI		3
SMC-NUT0933	Feminin	1.6	10.23	88	35.7	12.9	11.4	Négatif	Négative				Négative		OUI		3
SMC-NUT0934	Feminin	2.4	11.3	83	35.5	14.1	11.4	Négatif	Négative				Négative		OUI		3
SMC-NUT0935	Feminin	1.3	7.8	71	35.7	13	12.4	Négatif	Négative				Négative		OUI		2
SMC-NUT0936	Masculin	2	10.38	83	35.5	14	10.3	Négatif	Négative				Négative		OUI		5
SMC-NUT0937	Masculin	1.08333	8.42	69	35.9	14.2	9.9	Négatif	Négative				Négative		OUI		2
SMC-NUT0938	Masculin	4.5	18.32	105	36.4	16.2	11.2	Négatif	Négative				Négative		OUI		5
SMC-NUT0939	Feminin	3.16667	9.92	86	35.4	13.2	10.2	Positif	Positive	481	Oui		Négative		NON	b. Jai une MILDA dans ma maison mais je ne lai pas fixé
SMC-NUT0940	Feminin	1.1	9.37	78	35.4	13.7	10.1	Positif	Négative				Négative		NON	a. Je nai pas de MILDA dans ma maison
SMC-NUT0941	Masculin	2.3	11.74	84	36	14.9	9.9	Négatif	Négative				Négative		OUI		3
SMC-NUT0942	Masculin	1.2	7.29	74	35.6	12	9	Positif	Négative				Négative		NON	a. Je nai pas de MILDA dans ma maison
SMC-NUT0943	Feminin	1.1	7.95	73	35.5	13.2	8.2	Négatif	Négative				Négative		OUI		3
SMC-NUT0944	Feminin	3	12.3	84	36.6	15	12.1	Négatif	Négative				Négative		OUI		2
SMC-NUT0945	Masculin	3.58333	11.32	90	36.6	14.3	9	Négatif	Négative				Négative		OUI		3
SMC-NUT0946	Masculin	2.75	12.26	84	36.4	15.4	9.1	Négatif	Négative				Négative		OUI		3
SMC-NUT0947	Masculin	3.41667	14.6	89	36.5	17.4	11.1	Positif	Négative				Négative		OUI		4
SMC-NUT0948	Masculin	1.83333	8.24	79	35.9	12.9	10.6	Négatif	Négative				Négative		OUI		4
SMC-NUT0949	Feminin	2.5	10.37	82	36.1	14.7	12	Négatif	Négative				Négative		OUI		3
SMC-NUT0950	Masculin	3.41667	14.33	98	36	14.2	10.3	Négatif	Négative				Négative		OUI		3
SMC-NUT0951	Feminin	2.66667	14.78	98	36.7	14.6	10.3	Négatif	Négative				Négative		OUI		3
SMC-NUT0952	Feminin	2.16667	10.34	92	36.2	13.2	11.4	Négatif	Négative				Négative		OUI		3
SMC-NUT0953	Feminin	1.33333	8.19	84	37	13	11.6	Négatif	Négative				Négative		OUI
SMC-NUT0954	Feminin	4.75	13.33	99	36.7	14	8.5	Négatif	Négative				Négative		OUI		3
SMC-NUT0955	Masculin	4.58333	16.8	102	36.4	15.3	10.1	Négatif	Négative				Négative		OUI		3
SMC-NUT0956	Feminin	4.91667	15.66	102	35.9	16.4	11.4	Négatif	Négative				Négative		OUI		3
SMC-NUT0957	Feminin	3.08333	13.3	88	36.6	15	8.7	Négatif	Négative				Négative		OUI		3
SMC-NUT0958	Feminin	3	14.41	93	36.5	15	11.9	Positif	Négative				Négative		OUI		4
SMC-NUT0959	Masculin	3.08333	13.42	90		13.8	10	Négatif	Négative				Négative		OUI		3
SMC-NUT0960	Masculin	2.41667	13.2	83	35.8	16.2	8.9	Négatif	Négative				Négative		OUI		3
SMC-NUT0961	Masculin	3.66667	14.74	91	35.5	17	9.9	Négatif	Négative				Négative		OUI		3
SMC-NUT0962	Masculin	2.58333	11.2	81	36.2	15	10.1	Négatif	Positive	111	Oui		Négative		OUI		3
SMC-NUT0963	Masculin	1.91667	10.12	75	35.1	15	12.8	Positif	Négative				Négative		OUI		4
SMC-NUT0964	Masculin	2.75	10.22	78	36.8	13.5	11.6	Positif	Positive	112	Oui		Négative		OUI		4
SMC-NUT0965	Feminin	2.25	13.6	84	36.5	15.8	10.2	Négatif	Négative				Négative		OUI		4
SMC-NUT0966	Masculin	4.41667	16.57	100	36.8	16.5	10.6	Négatif	Négative				Négative		OUI		3
SMC-NUT0967	Masculin	2.08333	10.42	80	36	14.4	8.8	Négatif	Négative				Négative		OUI		4
SMC-NUT0968	Feminin	4.91667	15.23	96	36.6	16.5	10.7	Positif	Positive	2737	Oui		Négative		OUI		4
SMC-NUT0969	Feminin	2.9	17.71	96	36.5	15.2	11.5	Négatif	Positive	135	Oui		Négative		OUI		4
SMC-NUT0970	Masculin	4.58333	15.62	92	36.5	16.5	9.8	Positif	Positive	2396	Oui		Négative		OUI		4
SMC-NUT0971	Masculin	3.08333	17.38	95	36.1	17	11.8	Négatif	Négative				Négative		OUI		3
SMC-NUT0972	Masculin	1.25	8.41	72	36	13.5	10.3	Négatif	Négative				Négative		OUI		3
SMC-NUT0973	Masculin	1.7	9.32	77	35.7	13.5	9.9	Négatif	Négative				Négative		OUI		3
SMC-NUT0974	Masculin	1.1	9.22	76	36.6	14.7	8.8	Négatif	Négative				Négative		OUI		4
SMC-NUT0975	Masculin	1.1	9.29	71	36.8	14.7	9.1	Négatif	Négative				Négative		OUI		4
SMC-NUT0976	Masculin	2	9.034	70	36	13.5	8.2	Négatif	Négative				Négative		OUI		2
SMC-NUT0977	Masculin	1	6.096	70	36.6	12.5	11.5	Négatif	Négative				Négative		OUI		3
SMC-NUT0978	Feminin	3	10.058	80	36	14	8.9	Positif	Positive	10420	Oui		Négative		OUI		3
SMC-NUT0979	Masculin	2	10.031	75	35.7	12.5	5.6	Négatif	Négative				Négative		OUI		3
SMC-NUT0980	Feminin	3	13.006	80	36	15	11.4	Positif	Négative				Négative		OUI		3
SMC-NUT0981	Masculin	3	11.062	80	36.1	14	10.8	Négatif	Négative				Négative		OUI		2
SMC-NUT0982	Feminin	3	11.096	85	36.2	14.5	10.9	Positif	Négative				Positive	64	OUI		3
SMC-NUT0983	Feminin	3	14	90	35	15	9.6	Positif	Négative				Négative		OUI		3
SMC-NUT0984	Masculin	3	10.068	60	35.7	13	10.8	Négatif	Négative				Négative		OUI		3
SMC-NUT0985	Feminin	5	15.02	97	36	15	12.4	Négatif	Négative				Négative		OUI		2
SMC-NUT0986	Masculin	4	16	85	35.5	15	10.9	Positif	Positive	7332	Oui		Positive	40	OUI		3
SMC-NUT0987	Feminin	2.5	11.012	80	36.2	14	8	Négatif	Négative				Négative		OUI		3
SMC-NUT0988	Masculin	1.2	8.042	70	35.7	12.5	12.1	Négatif	Négative				Négative		OUI		2
SMC-NUT0989	Feminin	1.2	6.092	60	35.3	13	8.7	Négatif	Négative				Négative		OUI		2
SMC-NUT0990	Feminin	3	12.082	92	36.2	14	10	Négatif	Négative				Négative		OUI		3
SMC-NUT0991	Feminin	4.1	12.09	92	35.5	15	11.4	Négatif	Négative				Négative		OUI		2
SMC-NUT0992	Feminin	4	11.084	90	36.2	13	10.9	Positif	Positive	40	Oui		Négative		OUI		3
SMC-NUT0993	Feminin	2	9.044	90	36.1	13	10.6	Négatif	Négative				Négative		OUI		3
SMC-NUT0994	Feminin	4.9	15.05	100	36	16	12.1	Positif	Positive	2245	Oui		Négative		OUI		2
SMC-NUT0995	Feminin	2	9.333	75	36	13	9.9	Négatif	Négative				Négative		OUI		2
SMC-NUT0996	Masculin	5	14.07	95	35.2	14.5	11.3	Positif	Positive	4562	Oui		Négative		OUI		3
SMC-NUT0997	Masculin	5	20.038	100	36.3	16	11.3	Positif	Positive	10293	Oui		Négative		OUI		3
SMC-NUT0998	Feminin	2	10.033	80	36.1	13.5	9.8	Négatif	Négative				Négative		OUI		3
SMC-NUT0999	Masculin	3	14.084	93	36	15	11.8	Négatif	Négative				Négative		OUI		2
SMC-NUT1000	Feminin	5	15.026	100.5	36	15	10.4	Négatif	Négative				Négative		OUI		2
SMC-NUT1001	Masculin	3	12.02	83	36.1	15	8	Négatif	Négative				Négative		OUI		3
SMC-NUT1002	Masculin	3	14.048	91	36.1	15.5	10.1	Négatif	Négative				Négative		OUI		4
SMC-NUT1003	Feminin	4	13.002	90	35.8	14.5	10.6	Négatif	Négative				Négative		OUI		3
SMC-NUT1004	Feminin	3	12.07	88	36.1	13.5	8.8	Négatif	Négative				Négative		OUI		2
SMC-NUT1005	Feminin	3	14.022	91	36.2	15	8.7	Positif	Négative				Négative		OUI		2
SMC-NUT1006	Masculin	2	10.002	75	35.6	12	8.1	Positif	Négative				Négative		OUI		2
SMC-NUT1007	Feminin	2	9.6	80.5	35.6	15.5	7.9	Positif	Positive	183	Oui		Positive	40	OUI		3
SMC-NUT1008	Feminin	1.8	10.3	70.5	36.2	15.2	9.7	Négatif	Négative				Négative		OUI		2
SMC-NUT1009	Masculin	2	12.09	82	35.7	16	10.3	Négatif	Négative				Négative		OUI		2
SMC-NUT1010	Masculin	4	11.048	80		14	8	Positif	Négative				Négative		OUI		2
SMC-NUT1011	Masculin	5	15.05	105	36.3	15	9.6	Négatif	Négative				Positive	56	OUI		3
SMC-NUT1012	Feminin	1.7	7.4	72	35.1	13	10.2	Négatif	Négative				Négative		OUI		2
SMC-NUT1013	Masculin	3	10.29	91	35.2	13.6	11.9	Positif	Négative				Négative		OUI		2
SMC-NUT1014	Feminin	2.1	7.875	74	35.2	14	10.3	Négatif	Négative				Négative		OUI		3
SMC-NUT1015	Masculin	2.1	11.22	84	36.3	14	7.7	Négatif	Négative				Négative		OUI		3
SMC-NUT1016	Feminin	4.2	11.94	93	35.3	13.9	9.2	Positif	Négative				Négative		OUI		2
SMC-NUT1017	Masculin	1.66667	12.22	80	35.2	16.1	10.3	Négatif	Négative				Négative		OUI		2
SMC-NUT1018	Masculin	4.8	18.14	105	35.4	15.5	10.9	Négatif	Négative				Négative		OUI		3
SMC-NUT1019	Feminin	4.83333	19.31	107	35.1	17.3	10.7	Négatif	Négative				Négative		OUI		3
SMC-NUT1020	Feminin	2.75	12.84	89	35.6	14.1	10.1	Négatif	Négative				Négative		OUI		3
SMC-NUT1021	Feminin	2.33333	11.32	83	35.7	15	13.2	Négatif	Négative				Négative		OUI		3
SMC-NUT1022	Feminin	4.83333	15.93	98	35	16.3	10.4	Négatif	Négative				Négative		OUI		3
SMC-NUT1023	Feminin	2.5	12.25	83	35.6	17	11.6	Négatif	Négative				Négative		OUI		3
SMC-NUT1024	Feminin	1.41667	9.3	68	35.9	15.4	9.3	Négatif	Négative				Négative		OUI		2
SMC-NUT1025	Feminin	2	11.19	80	35.8	15.5	9.8	Négatif	Négative				Négative		OUI		3
SMC-NUT1026	Masculin	1.66667	8.925	73	36.4	14.2	9.4	Négatif	Négative				Négative		OUI		4
SMC-NUT1027	Masculin	1.66667	10.12	83	36.2	14.6	7.8	Négatif	Négative				Négative		OUI		3
SMC-NUT1028	Masculin	3.5	15.404	97	36.5	15.8	11.9	Négatif	Négative				Négative		OUI		3
SMC-NUT1029	Feminin	2.5	11.14	93	35.5	13.8	9.2	Négatif	Négative				Négative		OUI		3
SMC-NUT1030	Masculin	4.83333	12.54	95	36.5	13	9.9	Négatif	Négative				Négative		OUI		3
SMC-NUT1031	Feminin	2.5	10.4	80.4	35.4	14	7.1	Positif	Positive	1420	Oui		Négative		OUI		3
SMC-NUT1032	Masculin	2.2	12.44	90	35	15	10.7	Négatif	Négative				Négative		OUI		3
SMC-NUT1033	Masculin	1.1	8.4	70.5	34.9	14	8.8	Négatif	Négative				Négative		OUI		3
SMC-NUT1034	Masculin	3.4	11.333	85	36	15	5.6	Négatif	Négative				Négative		OUI		3
SMC-NUT1035	Feminin	3.9	13.55	90	35.2	13	8.7	Positif	Positive	8837	Oui		Négative		OUI		3
SMC-NUT1036	Feminin	4.33333	14.86	91	36	14.5	9.6	Négatif	Négative				Négative		OUI		4
SMC-NUT1037	Feminin	3.41667	7.7	60	36.1	14	9.3	Négatif	Négative				Négative		OUI		3
SMC-NUT1038	Masculin	2.75	13.84	90	36	17	8.2	Positif	Positive	2050	Oui		Négative		OUI		3
SMC-NUT1039	Masculin	1	8.2	65	35.8	13	7.3	Négatif	Positive	2235	Oui		Négative		OUI		3
SMC-NUT1040	Masculin	2.9	14.95	90	35.8	15	8.5	Négatif	Négative				Négative		OUI		3
SMC-NUT1041	Masculin	1.4	6.78	70	36.6	12.8		Négatif	Négative				Négative		NON	a. Je nai pas de MILDA dans ma maison	3
SMC-NUT1042	Masculin	2.3	13.18	87	35.7	15.5	9.7	Négatif	Négative				Négative		OUI		3
SMC-NUT1043	Feminin	4.5	16.45	103	36.3	16.3	10.3	Négatif	Négative				Négative		OUI		2
SMC-NUT1044	Masculin	1.5	8.315	71	35.8	14.6	6.8	Négatif	Négative				Négative		OUI		3
SMC-NUT1045	Feminin	3	16.53	106	36.4	15.2	10.1	Négatif	Négative				Négative		OUI		4
SMC-NUT1046	Feminin	1.5	8.2	75	35.2	14.9	9.4	Négatif	Négative				Négative		OUI
SMC-NUT1047	Masculin	2.8	8.83	83	36.2	14.2	6.2	Négatif	Négative				Négative		OUI
SMC-NUT1048	Feminin	2.7	14.6	87	35	16.5	9.1	Négatif	Négative				Négative		OUI		4
SMC-NUT1049	Feminin	1.3	7.9	72	35.8	14.3	9.5	Négatif	Négative				Négative		OUI
SMC-NUT1050	Masculin	3.5	12.55	94	35.7	13.7	11	Négatif	Négative				Négative		OUI
SMC-NUT1051	Feminin	4.2	12.38	96	36.9	14.4	10	Négatif	Négative				Négative		OUI		4
SMC-NUT1052	Masculin	1.9	8.56	75	36.5	12.7	7.5	Négatif	Négative				Négative		OUI		3
SMC-NUT1053	Feminin	3.3	12.57	89	35.9	15	13.3	Négatif	Négative				Négative		OUI
SMC-NUT1054	Feminin	3.3	12.42	92	37	13	8	Négatif	Positive	677	Oui		Négative		OUI
SMC-NUT1055	Masculin	2.2	8.2	77	35.1	16	9.2	Négatif	Positive	104	Oui		Positive	40	OUI		4
SMC-NUT1056	Feminin	4	13.97	93	36.7	16	8.9	Positif	Négative				Négative		OUI		3
SMC-NUT1057	Feminin	2.6	12.21	80	35.5	15.5	12.5	Négatif	Négative				Positive	56	OUI		5
SMC-NUT1058	Feminin	3.1	11.18	85	35.5	14.3	11	Positif	Positive	6690	Oui		Négative		NON	a. Je nai pas de MILDA dans ma maison	3
SMC-NUT1059	Masculin	3	11.98	85	35.5	14.6	6	Négatif	Négative				Négative		OUI		4
